# Supplementary material for: Microneedle-based sampling of dermal interstitial fluid using a vacuum-assisted skin patch
Source: Cell Rep Phys Sci. 2024 Jun 19;5(6):101975. doi: 10.1016/j.xcrp.2024.101975 (PMC11211974; doi:10.1016/j.xcrp.2024.101975)
Supplement: Data S1. Proteins detected in both dermal ISF and blood with similar abundance ratios (0.5–2.0) recognized as medically relevant biomarkers [file mmc2.xlsx]

## Sheet: Sheet1
Data S1. Proteins detected in both dermal ISF and blood with similar abundance ratios (0.5-2.0) recognized as medically relevant biomarkers.
Protein Name	Gene Symbol	Associated Disease(s)/Medical Condition(s)	Abundance Ratio (ISF:Blood)	Categorization (if applicable)
Acidic leucine-rich nuclear phosphoprotein 32 family member B	ANP32B	acute disseminated encephalomyelitis,acute lymphoblastic leukemia,acute myeloid leukemia,adenocarcinoma,arthritis,autoimmune disease,breast cancer,breast carcinoma,bullous pemphigoid,carcinoma,chronic lymphocytic leukemia,clear cell renal cell carcinoma,colorectal adenocarcinoma,colorectal cancer,diabetes mellitus,encephalitis,encephalomyelitis,endometriosis,follicular lymphoma,glomerulonephritis…	0.501
Ribose-5-phosphate isomerase	RPIA	acromegaly,acute myocardial infarction,breast cancer,colon cancer,endometrial cancer,hepatocellular carcinoma,liver cancer,malaria,myocardial infarction,preeclampsia,proteinuria	0.507
Alpha-mannosidase 2	MAN2A1	liver cancer	0.508
Large ribosomal subunit protein uL5	RPL11	breast cancer	0.508
Probable ubiquitin carboxyl-terminal hydrolase FAF-X	USP9X	adenocarcinoma,breast cancer,colorectal cancer,diabetes mellitus,diabetic retinopathy,encephalitis,head and neck cancer,liver cancer,lung cancer,lymphoma,meningitis,oral squamous cell carcinoma,pancreatic cancer,pancreatic ductal adenocarcinoma,squamous cell carcinoma,thalassemia,type 1 diabetes mellitus	0.508
Collectin-11	COLEC11	schistosomiasis	0.509
Heat shock protein 105 kDa	HSPH1	adenoma,breast cancer,colorectal cancer,esophageal cancer,esophagitis,melanoma,pituitary adenoma	0.509
Flotillin-2	FLOT2	adenocarcinoma,breast cancer,cervical cancer,colorectal cancer,lung adenocarcinoma,lung cancer,melanoma,renal cell carcinoma	0.51
Eukaryotic peptide chain release factor GTP-binding subunit ERF3A	GSPT1	colon cancer,hepatitis,hepatitis B,prostate cancer	0.51
Qui oxidoreductase PIG3	TP53I3	adenocarcinoma,carcinoma,lung adenocarcinoma,lung cancer,lung squamous cell carcinoma,osteosarcoma,squamous cell carcinoma	0.515
HLA class I histocompatibility antigen, C alpha chain	HLA-C	acute myeloid leukemia,ankylosing spondylitis,arthritis,breast cancer,carcinoma,colon carcinoma,leukemia,lung cancer,melanoma,myeloid leukemia,preeclampsia,psoriasis,psoriatic arthritis,retinal detachment,sarcoidosis,spondylitis,tonsillitis,vasculitis	0.52
3-mercaptopyruvate sulfurtransferase	MPST	adenocarcinoma,endometrial cancer,lung cancer,ovarian cancer	0.523
Neural cell adhesion molecule 1	NCAM1	acromegaly,acute myeloid leukemia,adenocarcinoma,adenoid cystic carcinoma,autoimmune disease,basal cell carcinoma,brain ischemia,breast cancer,carcinoma,cardiac arrest,central nervous system cancer,cervical cancer,cholangiocarcinoma,cholestasis,chondrosarcoma,chordoma,chronic lymphocytic leukemia,dementia,dermatomyositis,epilepsy,Ewing sarcoma,glioblastoma,hepatitis,hepatocellular carcinoma,hydro…	0.523
Neurogenic locus notch homolog protein 2	NOTCH2	adenocarcinoma,adenoma,Alagille syndrome,angiosarcoma,asthma,breast cancer,cervical cancer,chronic lymphocytic leukemia,CLL/SLL,endometrial adenocarcinoma,follicular lymphoma,glioblastoma,hairy cell leukemia,hepatitis,hepatitis C,hepatoblastoma,hepatocellular carcinoma,leukemia,lung cancer,lung carcinoma,lymphoma,mantle cell lymphoma,melanoma,mucosal melanoma,neuroblastoma,pancreatic cancer,pitui…	0.525
Glucose-6-phosphate 1-dehydrogenase	G6PD	adenocarcinoma,allergic asthma,anemia,aplastic anemia,asthma,atherosclerosis,autoimmune hemolytic anemia,breast cancer,breast carcinoma,carcinoma,cardiomyopathy,cataract,cholestasis,chronic kidney disease,chronic myeloid leukemia,clear cell renal cell carcinoma,colorectal cancer,deficiency anemia,dementia,diabetes mellitus,diabetic retinopathy,dilated cardiomyopathy,epilepsy,essential thrombocyth…	0.527
Annexin A11	ANXA11	sarcoidosis	0.529
Kinesin-like protein KIF14	KIF14	breast cancer,carcinoma,cervical cancer,lung cancer,ovarian cancer,prostate cancer,retinoblastoma	0.53
Mannose-binding protein C	MBL2	allergic rhinitis,arthritis,asthma,atherosclerosis,autoimmune disease,bronchiectasis,cardiomyopathy,carotid stenosis,celiac disease,central nervous system lymphoma,chlamydia,chronic lymphocytic leukemia,colitis,colorectal cancer,colorectal carcinoma,cystic fibrosis,demyelinating polyneuropathy,diabetic neuropathy,diabetic retinopathy,disseminated intravascular coagulation,endocarditis,essential t…	0.53
E3 ubiquitin-protein ligase HUWE1	HUWE1	adenocarcinoma,breast cancer,colorectal cancer,neutropenia,ovarian cancer,prostate cancer	0.533
Arginine--tRNA ligase, cytoplasmic	RARS1	anemia,breast cancer,chronic myelomonocytic leukemia,leukemia,myelodysplastic syndrome,myelofibrosis,myeloid neoplasm,thrombocytosis	0.534
Nucleosome assembly protein 1-like 4	NAP1L4	artery disease,coronary artery disease,Down syndrome,hepatitis,lung cancer,lupus erythematosus,systemic lupus erythematosus	0.536
26S proteasome regulatory subunit 8	PSMC5	lung cancer	0.537
Reticulon-4	RTN4	amyotrophic lateral sclerosis,carcinoma,cervical squamous cell carcinoma,lateral sclerosis,lung cancer,motor neuron disease,squamous cell carcinoma	0.539
Mannan-binding lectin serine protease 2	MASP2	adenocarcinoma,ankylosing spondylitis,appendicitis,arthritis,cerebrovascular disease,chronic kidney disease,chronic obstructive pulmonary disease,colorectal cancer,gout,hepatitis,hepatitis C,hypertension,ischemia,kidney disease,lepromatous leprosy,leprosy,lung adenocarcinoma,lymphoma,osteoarthritis,ovarian cancer,purpura,rheumatoid arthritis,spondylitis,squamous cell carcinoma,thrombotic thromboc…	0.544
Galectin-3-binding protein	LGALS3BP	adenocarcinoma,atherosclerosis,autoimmune hepatitis,breast cancer,breast carcinoma,cholangitis,colon cancer,colorectal cancer,diabetes mellitus,fatty liver disease,glioblastoma,heart disease,hepatitis,hepatitis B,hepatitis C,hepatocellular carcinoma,hypertension,idiopathic pulmonary fibrosis,liver cirrhosis,liver disease,lung cancer,lung carcinoma,lupus erythematosus,melanoma,nonalcoholic fatty l…	0.545	EDRN
Platelet-activating factor acetylhydrolase	PLA2G7	artery disease,arthritis,asthma,atherosclerosis,breast cancer,chronic kidney disease,chronic spontaneous urticaria,colon cancer,coronary artery disease,diabetes mellitus,gestational diabetes,heart disease,hepatitis,hepatitis B,hypertension,kidney disease,leptospirosis,liver cancer,melanoma,peanut allergy,pneumonia,preeclampsia,prostate cancer,thrombosis,type 1 diabetes mellitus,urticaria	0.546
Insulin-like growth factor-binding protein 3	IGFBP3	acquired immunodeficiency syndrome,acromegaly,adenocarcinoma,adenoma,amenorrhea,anorexia nervosa,artery disease,arthritis,asthma,atherosclerosis,atopic dermatitis,bile duct cancer,biliary tract cancer,breast cancer,breast carcinoma,breast disease,carcinoma,cervical cancer,chronic kidney disease,colon cancer,colorectal adenoma,colorectal cancer,colorectal carcinoma,congenital heart disease,coronar…	0.548	EDRN
Eukaryotic translation initiation factor 2 subunit 1	EIF2S1	lung cancer	0.549
Proteoglycan 4	PRG4	acute myocarditis,bipolar I disorder,breast cancer,carcinoma,endometriosis,esophageal cancer,glaucoma,lung disease,myocarditis,obesity,obstructive lung disease,osteoarthritis,pericarditis,schizophrenia,siderosis,spotted fever	0.55
Protein arginine N-methyltransferase 5	PRMT5	acute myeloid leukemia,acute myocardial infarction,adenocarcinoma,adenocarcinoma in situ,autoimmune disease,breast cancer,carcinoma,colon cancer,colorectal cancer,encephalomyelitis,endometrial carcinoma,endometrial hyperplasia,esophageal carcinoma,glioblastoma,head and neck cancer,head and neck squamous cell carcinoma,hepatocellular carcinoma,laryngeal carcinoma,leukemia,lung adenocarcinoma,lung …	0.552	EDRN
Beta-Ala-His dipeptidase	CNDP1	autosomal recessive disease,diabetes mellitus,glioblastoma,kernicterus,prostate cancer,type 2 diabetes mellitus	0.553
Tsukushi	TSKU	atherosclerosis,hyperthyroidism,lung cancer,neuroblastoma	0.553
Anthrax toxin receptor 2	ANTXR2	glioblastoma,hyaline fibromatosis syndrome,sarcoma	0.554
Keratin, type II cytoskeletal 7	KRT7	adenocarcinoma,alexithymia,ankylosing spondylitis,atherosclerosis,benign neoplasm,bladder adenocarcinoma,breast cancer,carcinoma,esophageal cancer,follicular lymphoma,hemangiopericytoma,inflammatory bowel disease,leukemia,lipoma,liposarcoma,lymphoma,mantle cell lymphoma,mucinous adenocarcinoma,myxoid liposarcoma,osteosarcoma,ovarian cancer,ovarian mucinous adenocarcinoma,pancreatic cancer,pancrea…	0.554	EDRN
Protein Z-dependent protease inhibitor	SERPINA10	endometrial cancer,neuroendocrine carcinoma	0.555
Matrilin-2	MATN2	osteosarcoma	0.557
Cholesteryl ester transfer protein	CETP	acute myocardial infarction,artery disease,atherosclerosis,cardiomyopathy,coronary artery disease,dementia,diabetes mellitus,diabetic retinopathy,fatty liver disease,gallbladder disease,gestational diabetes,heart disease,hypertension,kidney disease,liver disease,myocardial infarction,obesity,type 2 diabetes mellitus	0.56
6-phosphogluconate dehydrogenase, decarboxylating	PGD	acute asthma,acute myeloid leukemia,adenocarcinoma,alcohol use disorder,allergic asthma,arthritis,asthma,atopic dermatitis,autosomal dominant polycystic kidney disease,bacterial sepsis,bronchiolitis,bronchiolitis obliterans,cervical cancer,chronic kidney disease,chronic obstructive pulmonary disease,cystic fibrosis,dermatitis,diabetes mellitus,Duchenne muscular dystrophy,dysgerminoma,food allergy…	0.56
Vitamin K-dependent protein S	PROS1	diabetic macular edema,leiomyosarcoma,macular degeneration,prostate cancer	0.565	EDRN
CD166 antigen	ALCAM	adenocarcinoma,allergic rhinitis,anemia,breast cancer,breast carcinoma,carcinoma,cervical cancer,colon cancer,colorectal cancer,colorectal carcinoma,endometrial cancer,esophageal cancer,glioblastoma,lung cancer,medulloblastoma,melanoma,multiple myeloma,myocardial infarction,neuroblastoma,neuroendocrine tumor,oral squamous cell carcinoma,ovarian cancer,pancreatic adenocarcinoma,pancreatic cancer,p…	0.567	EDRN
BolA-like protein 2	BOLA2; BOLA2B	hepatocellular carcinoma	0.57
Mannan-binding lectin serine protease 1	MASP1	acute myocardial infarction,blindness,cerebrovascular disease,cervical cancer,chronic kidney disease,chronic obstructive pulmonary disease,hypertension,kidney disease,myocardial infarction,proteinuria	0.57
Cation-independent mannose-6-phosphate receptor	IGF2R	adenoma,breast cancer,cervical cancer,colon cancer,colorectal cancer,diabetes mellitus,encephalitis,ischemia,neuroblastoma,osteosarcoma,prostate cancer	0.571
Immunoglobulin J chain	JCHAIN	arthritis,neuroblastoma,osteoarthritis	0.573
Tropomodulin-1	TMOD1	lymphoma,neuroblastoma,oral squamous cell carcinoma,squamous cell carcinoma	0.576
Apolipoprotein E	APOE	acute pancreatitis,Alzheimers disease,amnestic disorder,amyloidosis,amyotrophic lateral sclerosis,aortic valve stenosis,aphasia,arteriolosclerosis,arteriovenous malformation,artery disease,atherosclerosis,atrial fibrillation,autism spectrum disorder,bile duct cancer,breast cancer,CADASIL,cataract,cerebral amyloid angiopathy,cerebrovascular disease,coronary artery disease,dementia,diabetes mellitu…	0.578
Lupus La protein	SSB	amyloidosis,anemia,arthritis,autoimmune disease,breast cancer,cerebral infarction,cholangitis,congenital heart block,diabetes mellitus,endometrial cancer,Fanconi anemia,gestational diabetes,glaucoma,hypertension,influenza,interstitial lung disease,keratoconjunctivitis,keratoconjunctivitis sicca,leukopenia,lung cancer,lung disease,lupus erythematosus,myositis,neurofibromatosis,neurofibromatosis 2,…	0.578
Coiled-coil domain-containing protein 80	CCDC80	atherosclerosis,melanoma,obesity	0.579
Cathepsin S	CTSS	arthritis,atherosclerosis,blepharitis,breast cancer,chronic obstructive pulmonary disease,cystic fibrosis,dacryoadenitis,eye disease,glioblastoma,interstitial lung disease,lung disease,lupus erythematosus,obesity,pneumoconiosis,pneumonia,prostate cancer,rheumatoid arthritis,sarcoidosis,systemic lupus erythematosus	0.579
C-C motif chemokine 18	CCL18	acute lymphoblastic leukemia,acute myeloid leukemia,adenocarcinoma,allergic asthma,aortic valve disease,artery disease,arthritis,asthma,atherosclerosis,bacterial pneumonia,breast cancer,carcinoma,carotid artery disease,cervical cancer,chronic obstructive pulmonary disease,colon cancer,colorectal cancer,Cor pulmonale,dermatomyositis,eosinophilic esophagitis,esophagitis,glomerulonephritis,heart dis…	0.582	EDRN
Biliverdin reductase A	BLVRA	basal cell carcinoma,chronic obstructive pulmonary disease,melanoma,mild cognitive impairment,neuroblastoma,nodular malignant melanoma,skin cancer	0.584	FDA
Nucleoside diphosphate kinase A	NME1	adenocarcinoma,breast cancer,carcinoma,colorectal cancer,colorectal carcinoma,endometriosis,gastric adenocarcinoma,hepatitis,hepatitis B,hepatocellular carcinoma,invasive ductal carcinoma,laryngeal squamous cell carcinoma,leukemia,lung cancer,melanoma,neuroblastoma,oral squamous cell carcinoma,ovarian cancer,pancreatic cancer,psoriasis,retinoblastoma,skin melanoma,squamous cell carcinoma	0.586
Pyridoxal phosphate homeostasis protein	PLPBP	developmental and epileptic encephalopathy,epilepsy	0.586
Low affinity immunoglobulin gamma Fc region receptor III-B	FCGR3B	malaria,nephrotic syndrome	0.587
Hsp90 co-chaperone Cdc37	CDC37	hepatocellular carcinoma,leukemia,pancreatic carcinoma	0.589
Complement C1q subcomponent subunit B	C1QB	atherosclerosis,lupus erythematosus,melanoma,systemic lupus erythematosus	0.594
Nicotinate phosphoribosyltransferase	NAPRT	brain cancer,glucose intolerance	0.595
Vascular endothelial growth factor receptor 2	KDR	acute myeloid leukemia,acute myocardial infarction,adenocarcinoma,adenoma,ameloblastoma,angiosarcoma,artery disease,arthritis,atherosclerosis,biphasic synovial sarcoma,breast cancer,breast carcinoma,breast disease,CADASIL,carcinoma,cardiac arrest,cerebral artery occlusion,cervical cancer,cholangiocarcinoma,chondrosarcoma,chordoma,clear cell renal cell carcinoma,colon cancer,colorectal cancer,colo…	0.596	EDRN
T-complex protein 1 subunit eta	CCT7	endometrial carcinoma	0.597
Ubiquitin carboxyl-terminal hydrolase MINDY-3	MINDY3	adenocarcinoma,angiosarcoma,arrhythmogenic right ventricular cardiomyopathy,cardiomyopathy,cholangitis,colon cancer,colorectal cancer,colorectal carcinoma,congenital myopathy,epithelioid sarcoma,lung adenocarcinoma,lung cancer,mucinous adenocarcinoma,muscular atrophy,muscular dystrophy,myocardial infarction,myopathy,nemaline myopathy,pneumonia,primary sclerosing cholangitis,rhabdomyosarcoma,sarco…	0.598
Importin subunit alpha-7	KPNA6	N/A	0.599	EDRN
GTP-binding nuclear protein Ran	RAN	adenocarcinoma,anorexia nervosa,atherosclerosis,breast cancer,carcinoma,cervical cancer,colorectal cancer,diabetes mellitus,dyslexia,glioblastoma,hypertension,hypothyroidism,liver cancer,lung cancer,lymphoma,meningioma,multiple myeloma,muscular atrophy,Name,ovarian cancer,squamous cell carcinoma,stomach cancer,type 2 diabetes mellitus	0.599
All-trans-retinol dehydrogenase [NAD(+)] ADH4	ADH4	adenocarcinoma,hepatocellular carcinoma,liver disease	0.6
Apolipoprotein D	APOD	adenoma,androgen insensitivity syndrome,breast cancer,cervical cancer,colorectal cancer,lymphoma,malignant astrocytoma,ovarian cancer,partial androgen insensitivity syndrome,squamous cell carcinoma	0.6
Apolipoprotein F	APOF	fatty liver disease,liver disease	0.602
Band 4.1-like protein 3	EPB41L3	adenocarcinoma,breast cancer,cervical cancer,lung cancer,lung carcinoma,osteosarcoma,ovarian cancer,squamous cell carcinoma	0.602	EDRN
C4b-binding protein alpha chain	C4BPA	adenocarcinoma,colorectal cancer,essential hypertension,hypertension,ischemia,limb ischemia,pancreatic ductal adenocarcinoma,thrombophilia	0.605
UDP-glucose 4-epimerase	GALE	adenocarcinoma,gastric adenocarcinoma,glioblastoma	0.605
Coagulation factor X	F10	adenoma,breast cancer,colon carcinoma,colorectal carcinoma,hepatocellular carcinoma,melanoma,prostate cancer	0.606
Mitogen-activated protein kinase 3	MAPK3	acute myeloid leukemia,adenocarcinoma,adenoma,anaplastic astrocytoma,arthritis,asthma,atherosclerosis,breast cancer,breast carcinoma,carcinoma,cardiomyopathy,cervical cancer,cholangiocarcinoma,cholestasis,chondrosarcoma,chordoma,chronic myeloid leukemia,colon cancer,colon carcinoma,colorectal adenocarcinoma,colorectal cancer,colorectal carcinoma,cystitis,dementia,diabetic retinopathy,dilated card…	0.609
Cullin-4A	CUL4A	adenocarcinoma,breast cancer,carcinoma,cholangiocarcinoma,colon adenocarcinoma,colorectal cancer,esophageal cancer,intrahepatic cholangiocarcinoma,lung cancer,ovarian cancer,prostate cancer,sarcoma,squamous cell carcinoma	0.61
Integrin-linked protein kinase	ILK	adenocarcinoma,adenoid cystic carcinoma,autoimmune disease,basal cell carcinoma,breast cancer,carcinoma,clear cell renal cell carcinoma,colon cancer,colorectal cancer,gallbladder cancer,glioblastoma,infertility,lung adenocarcinoma,lung cancer,malignant mesothelioma,malignant pleural mesothelioma,medulloblastoma,melanoma,myocardial infarction,neuroblastoma,oral squamous cell carcinoma,osteosarcoma…	0.611
Malignant T-cell-amplified sequence 1	MCTS1	adenocarcinoma,autoimmune hepatitis,breast cancer,breast carcinoma,carcinoma,cervicitis,chronic cervicitis,colon cancer,colon carcinoma,colorectal cancer,congenital diaphragmatic hernia,glioblastoma,hepatitis,hepatitis C,invasive ductal carcinoma,liver disease,lung cancer,lymphoma,melanoma,neuroblastoma,ovarian cancer,pancreatic cancer,prostate cancer,prostate carcinoma,schizophrenia,squamous cel…	0.612
Vitamin K-dependent protein Z	PROZ	pneumonia	0.612
Histone-lysine N-methyltransferase 2D	KMT2D	adamantinoma,adenocarcinoma,adenoma,bacterial sepsis,breast cancer,carcinoma,hepatocellular carcinoma,Kabuki syndrome,leukemia,liver disease,lung adenocarcinoma,lung cancer,lung squamous cell carcinoma,lymphoma,mantle cell lymphoma,melanoma,Name,pancreatic ductal adenocarcinoma,prostate adenocarcinoma,squamous cell carcinoma,villous adenoma	0.613
Glycogen phosphorylase, liver form	PYGL	breast cancer	0.613
Inter-alpha-trypsin inhibitor heavy chain H3	ITIH3	arthritis,breast cancer,colorectal cancer,colorectal carcinoma,lung cancer,rheumatoid arthritis	0.615
Creatine kinase M-type	CKM	Becker muscular dystrophy,Duchenne muscular dystrophy,gastric ulcer,infertility,male infertility,muscular dystrophy,obesity,rhabdomyosarcoma	0.616	EDRN
Indian hedgehog protein	IHH	adenoma,azoospermia,familial adenomatous polyposis,hemangioma,hypogonadism,hypogonadotropic hypogonadism,Kallmann syndrome,leukemia,melanoma,obstructive sleep apnea,osteosarcoma,sleep apnea,uveitis	0.616
T-complex protein 1 subunit beta	CCT2	breast cancer,gallbladder carcinoma,lung cancer,medulloblastoma	0.618
BMP-2-inducible protein kinase	BMP2K	acute lymphoblastic leukemia,leukemia	0.619
Filamin-A	FLNA	adenocarcinoma,asbestosis,autoimmune myocarditis,breast cancer,carcinoma,cervical cancer,congenital heart disease,heart disease,hepatitis,hepatitis C,hypertension,malignant mesothelioma,melanoma,myocarditis,prostate cancer,viral hepatitis	0.626	EDRN
Neurogenic locus notch homolog protein 3	NOTCH3	adenocarcinoma,bipolar disorder,breast cancer,CADASIL,carcinoma,cervical cancer,colorectal cancer,dementia,endometrial adenocarcinoma,endometriosis,hepatoblastoma,lung cancer,lung carcinoma,melanoma,migraine,monogenic disease,neuroblastoma,ovarian cancer,retinoblastoma,vascular dementia	0.626
Isochorismatase domain-containing protein 1	ISOC1	lung cancer	0.629
Adapter molecule crk	CRK	lung cancer,melanoma,sarcoma	0.631
Receptor-type tyrosine-protein phosphatase eta	PTPRJ	breast cancer,colon cancer,colorectal cancer,hepatocellular carcinoma,lung cancer,obesity,thrombocytopenia	0.631
Angiotensin-converting enzyme	ACE	abdominal aortic aneurysm,acute myocardial infarction,adenocarcinoma,alcoholic hepatitis,allergic bronchopulmonary aspergillosis,alopecia,alopecia areata,alopecia universalis,anemia,angioedema,aortic aneurysm,artery disease,arthritis,aspergillosis,asthma,atherosclerosis,atrial fibrillation,atrioventricular block,atrophic gastritis,autoimmune disease,breast cancer,bronchiectasis,carcinoma,cardiac …	0.633
T-complex protein 1 subunit zeta	CCT6A	breast cancer,glioblastoma,hepatocellular carcinoma,lung cancer,lung carcinoma	0.636
ATP-dependent 6-phosphofructokinase, platelet type	PFKP	adenocarcinoma,breast cancer,liver cancer,lung adenocarcinoma,lung cancer,squamous cell carcinoma	0.638
Optineurin	OPTN	amyotrophic lateral sclerosis,cardiac arrest,colon cancer,glaucoma,ischemia,lateral sclerosis,myocardial infarction,primary open angle glaucoma,proteinuria,sarcoma,tuberculosis	0.639
Adenosine 5'-monophosphoramidase HINT1	HINT1	autoimmune disease,hepatic encephalopathy,hepatitis,hepatitis B,liver disease,lung cancer,multiple sclerosis,prostate cancer,schizophrenia	0.643
Inter-alpha-trypsin inhibitor heavy chain H1	ITIH1	hepatocellular carcinoma	0.644
Phosphatidylcholine-sterol acyltransferase	LCAT	anemia,artery disease,atherosclerosis,breast cancer,cholestasis,chronic kidney disease,coronary artery disease,diabetes mellitus,eye disease,Gilbert syndrome,heart disease,hypertension,kidney disease,normocytic anemia,proteinuria,type 2 diabetes mellitus	0.644
Ras-related protein Rab-5A	RAB5A	N/A	0.646	EDRN
Thioredoxin reductase 1, cytoplasmic	TXNRD1	abdominal aortic aneurysm,adenocarcinoma,adenoma,aortic aneurysm,breast cancer,colon adenocarcinoma,colorectal adenoma,endometriosis,hepatocellular carcinoma,lung adenocarcinoma,lung cancer,lung squamous cell carcinoma,melanoma,osteosarcoma,ovarian cancer,prostate cancer,squamous cell carcinoma	0.646
Integrin alpha-7	ITGA7	acute myeloid leukemia,breast cancer,glioblastoma,hepatocellular carcinoma,hypertension,leukemia,liver cancer,lung cancer,myeloid leukemia,squamous cell carcinoma,tongue squamous cell carcinoma	0.647
Serine/threonine-protein kinase PAK 2	PAK2	breast cancer,cervical cancer,colon cancer,hepatocellular carcinoma,pancreatic cancer,prostate cancer,schizophrenia	0.647
Contactin-4	CNTN4	DiGeorge syndrome,obesity	0.65
Large ribosomal subunit protein uL3	RPL3	adenocarcinoma,breast cancer,lung adenocarcinoma	0.65
Stabilin-1	STAB1	artery disease,cervical cancer,coronary artery disease,melanoma,mood disorder,sarcoidosis,schizophrenia	0.653
Pyruvate kinase PKLR	PKLR	anemia,carcinoma,colon cancer,hemolytic anemia,pancreatic cancer	0.654
Proteasome activator complex subunit 2	PSME2	melioidosis,tularemia	0.654
Protein S100-A8	S100A8	actinic keratosis,acute lymphoblastic leukemia,acute myeloid leukemia,acute myocardial infarction,adenocarcinoma,adenoma,allergic contact dermatitis,anemia,ankylosing spondylitis,aplastic anemia,appendicitis,artery disease,arthritis,asthma,atherosclerosis,atopic dermatitis,autoimmune disease,autoimmune uveitis,bladder carcinoma,brain edema,breast cancer,breast disease,candidiasis,carcinoma,cardio…	0.654
Ras-related protein Rap-1A	RAP1A	breast cancer,lung cancer	0.656
Serum amyloid A-4 protein	SAA4	kidney cancer,osteosarcoma,prostate cancer	0.656
Sialic acid synthase	NANS	acromegaly,alexithymia,breast cancer,breast carcinoma,carcinoma,cardiomyopathy,compartment syndrome,congenital heart disease,endometriosis,head and neck cancer,heart disease,hypertension,hypothyroidism,intermittent claudication,lung cancer,mitral valve disease,nicotine dependence,obesity,obstructive jaundice,oral squamous cell carcinoma,Parkinsonism,psoriasis,pulmonary edema,pulmonary hypertensio…	0.658
Glutathione S-transferase Mu 2	GSTM2	ductal carcinoma in situ,hepatocellular carcinoma,pancreatic cancer,prostate cancer,teratoma	0.661	EDRN
Latexin	LXN	carcinoma,melanoma,prostate cancer	0.661
Matrix-remodeling-associated protein 5	MXRA5	adenocarcinoma,adenoma,chronic kidney disease,colorectal adenoma,colorectal cancer,kidney cancer,kidney disease,lung adenocarcinoma,lung cancer,ureteropelvic junction obstruction	0.662	EDRN
Glutaredoxin-1	GLRX	atherosclerosis,cystadenocarcinoma,hypertension,pancreatic cystadenocarcinoma,pancreatic ductal carcinoma	0.664	EDRN
Protein HEG homolog 1	HEG1	carcinoma,hepatocellular carcinoma,malignant mesothelioma,peritoneal mesothelioma	0.676
CD5 antigen-like	CD5L	atherosclerosis,hepatitis,hepatocellular carcinoma,kidney disease,liver cirrhosis,lung cancer,obesity,osteoarthritis	0.679
Clusterin	CLU	acute myocardial infarction,acute pancreatitis,adenocarcinoma,adenoma,Alzheimers disease,amyloidosis,anemia,artery disease,arthritis,asthma,atherosclerosis,breast cancer,CADASIL,cardiomyopathy,cervical cancer,chronic kidney disease,chronic obstructive pulmonary disease,colon cancer,colorectal cancer,coronary artery disease,cystadenoma,cystic fibrosis,dementia,diabetes mellitus,eating disorder,enc…	0.68
Transferrin receptor protein 1	TFRC	adenocarcinoma,adenoma,breast cancer,cervical cancer,colorectal cancer,endometrial cancer,gastritis,hepatocellular carcinoma,Kawasaki disease,lung adenocarcinoma,neuroendocrine carcinoma,ovarian cancer,pancreatic cancer,prostate cancer,schizophrenia,squamous cell carcinoma	0.68
Heme-binding protein 1	HEBP1	adenocarcinoma,arthritis,atherosclerosis,bacterial meningitis,bacterial sepsis,cardiac arrest,colorectal cancer,diabetes mellitus,diabetic retinopathy,fatty liver disease,heart disease,hepatocellular carcinoma,hyperglycemia,hypertension,hypoglycemia,ischemia,leptospirosis,liver cancer,liver cirrhosis,liver disease,lung adenocarcinoma,malaria,melanoma,meningitis,myocardial infarction,myocarditis,n…	0.682
Carboxypeptidase N subunit 2	CPN2	anorexia nervosa,ovarian cancer	0.683
Lymphocyte function-associated antigen 3	CD58	acute myeloid leukemia,Burkitt lymphoma,leukemia,lymphoma,melanoma,multiple sclerosis,myeloid leukemia,psoriasis,vaccinia	0.684
Ubiquitin-like modifier-activating enzyme 6	UBA6	breast cancer	0.685
Ubiquitin carboxyl-terminal hydrolase 15	USP15	leukemia,sarcoma	0.685
NBAS subunit of NRZ tethering complex	NBAS	acute pyelonephritis,adenocarcinoma,adenoma,adrenocortical carcinoma,anemia,anovulation,anxiety disorder,arthritis,asthma,atherosclerosis,atrophic gastritis,babesiosis,breast cancer,chronic kidney disease,colitis,colorectal cancer,cystitis,diabetes mellitus,diabetic retinopathy,duodenal ulcer,end stage renal disease,endometriosis,essential hypertension,focal segmental glomerulosclerosis,gastric a…	0.693
T-complex protein 1 subunit delta	CCT4	breast cancer,cervical cancer,colon cancer,colorectal cancer,hepatocellular carcinoma,liver cancer,lung carcinoma,ovarian cancer,prostate cancer	0.697
Cytoskeleton-associated protein 5	CKAP5	Bloom syndrome,lung carcinoma,multiple myeloma	0.697
COP9 signalosome complex subunit 2	COPS2	colon cancer,colorectal cancer,lung cancer	0.7
Phosphoribosylformylglycinamidine synthase	PFAS	asthma,autism spectrum disorder,breast cancer,diabetes mellitus,endometriosis,fatty liver disease,fetal alcohol syndrome,food allergy,gestational diabetes,glucose intolerance,heart disease,hypertension,infertility,inflammatory bowel disease,influenza,intellectual disability,kidney disease,liver disease,measles,mumps,nonalcoholic fatty liver,nonalcoholic fatty liver disease,obesity,partial fetal a…	0.7	EDRN
Eukaryotic translation initiation factor 3 subunit E	EIF3E	N/A	0.709	EDRN
Apolipoprotein C-I	APOC1	adenocarcinoma,cervical cancer,clear cell renal cell carcinoma,colorectal adenocarcinoma,dementia,fibromyalgia,heart disease,hepatitis,hepatitis B,lung cancer,obesity,osteosarcoma,ovarian cancer,pancreatic cancer,renal cell carcinoma	0.711
Histone-arginine methyltransferase CARM1	CARM1	adenocarcinoma,breast cancer,ovarian cancer,prostate cancer,prostate carcinoma	0.714
Apolipoprotein B-100	APOB	adenocarcinoma,artery disease,asthma,autosomal dominant disease,autosomal recessive hypercholesterolemia,bile duct cancer,breast cancer,coronary artery disease,diabetes mellitus,familial combined hyperlipidemia,familial hypercholesterolemia,gastric adenocarcinoma,heart disease,hepatocellular carcinoma,hypertension,hypobetalipoproteinemia,obesity,ovarian cancer,pneumonia	0.717	EDRN
Protein IMPACT	IMPACT	adenocarcinoma,asthma,atherosclerosis,atopic dermatitis,atrophic gastritis,breast cancer,bronchiolitis,cervical cancer,chlamydia,colitis,colon cancer,colorectal cancer,dermatitis,diabetes mellitus,endometrial cancer,esophageal cancer,gallbladder cancer,gastritis,glaucoma,glioblastoma,hypervitaminosis A,idiopathic pulmonary fibrosis,inflammatory bowel disease,influenza,leukemia,lung adenocarcinoma…	0.718
Stathmin	STMN1	adenocarcinoma,asthma,atopic dermatitis,breast cancer,breast carcinoma,carcinoma,cervical cancer,chondroblastic osteosarcoma,colon cancer,colorectal cancer,dermatitis,endometrial cancer,endometrial carcinoma,esophageal cancer,esophageal carcinoma,follicular lymphoma,gastric adenocarcinoma,hepatocellular carcinoma,leiomyosarcoma,lung adenocarcinoma,lung cancer,lung squamous cell carcinoma,lymphoma…	0.718
Threonine--tRNA ligase 1, cytoplasmic	TARS1	carcinoma,glaucoma,ovarian cancer	0.718
Ficolin-3	FCN3	Chagas disease,leprosy,pulmonary tuberculosis,tuberculosis	0.721
Apolipoprotein M	APOM	chronic kidney disease,kidney disease,liver disease,lupus erythematosus,systemic lupus erythematosus	0.727
Complement C1r subcomponent-like protein	C1RL	glioblastoma,lymphoma	0.73
Alpha-mannosidase 2x	MAN2A2	myocardial infarction	0.733
Transportin-1	TNPO1	anterior uveitis,arthritis,breast cancer,disseminated intravascular coagulation,galactosemia,hypercalcemia,leukemia,lymphoma,melanoma,migraine,osteoarthritis,ovarian carcinoma,panuveitis,schizophrenia,tuberculosis,uveitis	0.734
DCN1-like protein 1	DCUN1D1	adenocarcinoma,adrenocortical carcinoma,lung cancer	0.736
Diphosphomevalonate decarboxylase	MVD	acute myeloid leukemia,acute myocardial infarction,adenocarcinoma,adenoid cystic carcinoma,adenoma,allergic rhinitis,alveolar echinococcosis,ameloblastoma,anemia,aortic aneurysm,aortic dissection,aortic valve disease,arteriosclerosis,artery disease,arthritis,atherosclerosis,atrial fibrillation,attention deficit hyperactivity disorder,bipolar disorder,bipolar I disorder,bone marrow disease,brain g…	0.736
Chronophin	PDXP	actinic keratosis,acute kidney failure,acute myeloid leukemia,acute myocardial infarction,adenocarcinoma,adenocarcinoma in situ,adenosquamous carcinoma,anemia,anuria,aortic aneurysm,artery disease,arthritis,ataxia telangiectasia,atherosclerosis,autosomal dominant polycystic kidney disease,azoospermia,breast cancer,carcinoma,cardiac tamponade,cervical adenocarcinoma,cervical cancer,cervical polyp,…	0.736
Apolipoprotein A-I	APOA1	adenocarcinoma,artery disease,asthma,atherosclerosis,breast cancer,cervical cancer,colorectal cancer,coronary artery disease,dementia,diabetes mellitus,endometriosis,esophageal cancer,hepatitis,hepatitis B,hyperhomocysteinemia,hypertension,inflammatory bowel disease,kidney disease,leukemia,lung adenocarcinoma,lung cancer,meningioma,obesity,pancreatic cancer,retinal detachment,retinoblastoma,squam…	0.737	EDRN
Myosin-10	MYH10	acute myeloid leukemia,chronic myelomonocytic leukemia,leukemia,myeloid leukemia,thrombocytopenia	0.738
Aldo-keto reductase family 1 member C3	AKR1C3	acute myeloid leukemia,adenocarcinoma,atopic dermatitis,bipolar disorder,breast cancer,breast carcinoma,carcinoma,colon cancer,colorectal cancer,dermatitis,endometrial adenocarcinoma,endometrial cancer,endometrial carcinoma,endometrial hyperplasia,esophageal cancer,glaucoma,hepatocellular carcinoma,leprosy,leukemia,liver cancer,lung cancer,lung carcinoma,medulloblastoma,myeloid leukemia,ovarian c…	0.739
Golgi-associated plant pathogenesis-related protein 1	GLIPR2	renal fibrosis	0.739
Adenosylhomocysteinase	AHCY	adenoma,arthritis,breast cancer,carcinoma,cerebral infarction,colon adenoma,colon cancer,colorectal cancer,hepatitis,lupus erythematosus,multiple sclerosis,myopathy,ovarian cancer,rheumatoid arthritis,systemic lupus erythematosus	0.741
Complement C1s subcomponent	C1S	glioblastoma	0.744	EDRN
N-acetyllactosaminide beta-1,3-N-acetylglucosaminyltransferase 2	B3GNT2	arthritis,rheumatoid arthritis,schizophrenia	0.745
Dopamine beta-hydroxylase	DBH	dyslexia,Menkes disease,neuroblastoma,obesity,paraganglioma,psychotic disorder,schizophrenia	0.745
Serine/threonine-protein phosphatase 2A activator	PTPA	breast cancer,hypertension,pulmonary hypertension	0.749	EDRN
Desmoglein-2	DSG2	adenoma,arrhythmogenic right ventricular cardiomyopathy,asthma,carcinoma,cardiomyopathy,cervical cancer,colon cancer,lung cancer,lung carcinoma,lymphoma,ovarian cancer,pancreatic cancer,prostate cancer,squamous cell carcinoma	0.751	EDRN
Apoptosis regulator BAX	BAX	atrial fibrillation,brain edema,breast cancer,carcinoma,cataract,cervical cancer,choriocarcinoma,colon cancer,colon carcinoma,colorectal cancer,diabetic cataract,endometrial cancer,endometrial hyperplasia,endometriosis,germinoma,glioblastoma,hepatocellular carcinoma,ischemia,keratoconus,leukemia,lung cancer,lymphoma,mantle cell lymphoma,mature teratoma,melanoma,multiple myeloma,myeloid leukemia,n…	0.752
Calpastatin	CAST	keratoconus,prostate cancer,retinoblastoma,schizophrenia	0.752
GDH/6PGL endoplasmic bifunctional protein	H6PD	breast cancer,colorectal cancer,cortisone reductase deficiency,cystic fibrosis,diarrhea,lung cancer,malaria,schizophrenia	0.754
Peptidoglycan recognition protein 1	PGLYRP1	arthritis,asthma,atherosclerosis,bacterial pneumonia,chronic kidney disease,kidney disease,mastitis,periodontitis,pneumonia,rheumatoid arthritis	0.757
Ubiquitin carboxyl-terminal hydrolase 5	USP5	lung cancer,pancreatic cancer	0.757
Membrane primary amine oxidase	AOC3	artery disease,atherosclerosis,breast cancer,breast carcinoma,carcinoma,chronic kidney disease,colorectal cancer,conjunctivitis,coronary artery disease,diabetes mellitus,diabetic angiopathy,diabetic retinopathy,diffuse astrocytoma,gestational diabetes,glioblastoma,heart disease,hepatitis,hepatitis B,hepatitis C,hepatocellular carcinoma,hyperglycemia,hypertension,ischemia,kidney disease,liver dise…	0.76
Inter-alpha-trypsin inhibitor heavy chain H4	ITIH4	aspergillosis,atherosclerosis,bipolar disorder,breast cancer,breast carcinoma,colorectal cancer,colorectal carcinoma,endometriosis,hepatitis,hepatitis B,hepatocellular carcinoma,leprosy,liver cirrhosis,liver disease,lung cancer,melanoma,muscular dystrophy,obesity,osteosarcoma,ovarian cancer,ovarian carcinoma,prostate cancer,schizophrenia	0.761	EDRN
Immunoglobulin lambda variable 3-21	IGLV3-21	chronic lymphocytic leukemia,leukemia	0.766
Adhesion G protein-coupled receptor F5	ADGRF5	adenocarcinoma,breast cancer,colorectal cancer,colorectal carcinoma,lung adenocarcinoma	0.771
Vitronectin	VTN	endometrial cancer,hepatocellular carcinoma,liver disease,lung cancer,lupus erythematosus,meningioma,osteosarcoma,prostate cancer,systemic lupus erythematosus	0.774
A disintegrin and metalloproteinase with thrombospondin motifs 13	ADAMTS13	acute myocardial infarction,acute pancreatitis,amyloidosis,anemia,artery disease,atherosclerosis,atrial fibrillation,cardiac arrest,cerebrovascular disease,colitis,coronary artery disease,coronary stenosis,dementia,diabetes mellitus,diabetic retinopathy,disseminated intravascular coagulation,glomerulonephritis,heart disease,HELLP syndrome,hemolytic anemia,hepatitis,hepatitis B,hepatocellular carc…	0.778
Carboxypeptidase N catalytic chain	CPN1	anorexia nervosa,breast cancer,ovarian cancer	0.778
Low affinity immunoglobulin gamma Fc region receptor III-A	FCGR3A	acquired immunodeficiency syndrome,breast cancer,colorectal cancer,follicular lymphoma,lymphoma,multiple sclerosis,nephrotic syndrome,periodontitis,psoriasis,sarcoma	0.779
Beta-actin-like protein 2	ACTBL2	colorectal cancer	0.782
Dipeptidyl peptidase 4	DPP4	adenocarcinoma,adenoma,allergic asthma,anemia,artery disease,arthritis,asthma,atherosclerosis,atopic dermatitis,autoimmune disease,breast cancer,bullous pemphigoid,carcinoma,cardiomyopathy,cerebrovascular disease,cervical cancer,cholecystitis,cholestasis,chronic fatigue syndrome,chronic kidney disease,chronic myeloid leukemia,colitis,colon cancer,colorectal cancer,colorectal carcinoma,coronary ar…	0.782	EDRN
Intercellular adhesion molecule 1	ICAM1	acute asthma,acute myeloid leukemia,acute myocardial infarction,acute pancreatitis,adenocarcinoma,adenoid cystic carcinoma,adenoma,alcoholic hepatitis,allergic asthma,allergic rhinitis,amyloidosis,amyotrophic lateral sclerosis,ankylosing spondylitis,artery disease,arthritis,asthma,atherosclerosis,atopic dermatitis,babesiosis,bacterial meningitis,bacterial sepsis,biliary atresia,bipolar disorder,b…	0.783	EDRN
Serum paraoxonase/arylesterase 1	PON1	acute myocardial infarction,acute pancreatitis,adenocarcinoma,amyotrophic lateral sclerosis,anemia,antiphospholipid syndrome,anxiety disorder,artery disease,arthritis,asthma,atherosclerosis,attention deficit hyperactivity disorder,babesiosis,bipolar disorder,blindness,breast cancer,breast disease,brucellosis,cardiomyopathy,carotid artery disease,celiac disease,cerebral atherosclerosis,cerebral in…	0.783
Tyrosine-protein kinase receptor Tie-1	TIE1	angiosarcoma,arthritis,atherosclerosis,melanoma,myocardial infarction,ovarian cancer,rheumatoid arthritis	0.784
COP9 signalosome complex subunit 3	COPS3	osteosarcoma	0.785
T-complex protein 1 subunit theta	CCT8	pancreatic cancer	0.786
Insulin-like growth factor-binding protein complex acid labile subunit	IGFALS	acromegaly,adenocarcinoma,allergic asthma,amyotrophic lateral sclerosis,anorexia nervosa,aphasia,apraxia,artery disease,arthritis,asthma,atherosclerosis,autoimmune disease,axonal neuropathy,bipolar disorder,CADASIL,celiac disease,cerebellar ataxia,cerebral degeneration,cerebral infarction,cerebral palsy,cerebrovascular disease,cholera,chronic inflammatory demyelinating polyradiculoneuropathy,chro…	0.789
Nucleosome assembly protein 1-like 1	NAP1L1	adenocarcinoma,appendicitis,cardiac arrest,colon cancer,glioblastoma,hepatocellular carcinoma,ischemia,lung adenocarcinoma,lung cancer,melanoma,myocardial infarction,proteinuria,tuberculosis	0.789
L-selectin	SELL	anorexia nervosa,breast cancer,glioblastoma,hepatitis,lymphoma,melanoma,neuropathy	0.797	EDRN
Ankyrin-3	ANK3	bipolar disorder,bipolar I disorder,breast cancer,progeria,schizophrenia,sleep disorder	0.799
Intercellular adhesion molecule 2	ICAM2	multiple sclerosis,pterygium,renal cell carcinoma,trichinosis	0.8
Keratin, type II cytoskeletal 80	KRT80	colorectal carcinoma	0.802
Tubulin--tyrosine ligase-like protein 12	TTLL12	ovarian cancer,prostate cancer	0.804
Macrophage receptor MARCO	MARCO	adenocarcinoma,breast cancer,gastroesophageal adenocarcinoma,lung cancer,periampullary adenocarcinoma,psoriasis	0.806
Fibronectin	FN1	adenocarcinoma,adenoma,asthma,breast cancer,carcinoma,cervical cancer,chondroma,chondrosarcoma,colorectal cancer,colorectal carcinoma,diabetes mellitus,endometriosis,esophageal cancer,esophageal carcinoma,glaucoma,glioblastoma,leiomyoma,lung cancer,melanoma,obesity,osteoarthritis,osteosarcoma,ovarian cancer,pancreatic cancer,Parkinsonism,preeclampsia,prostate cancer,pterygium,renal cell carcinoma…	0.807
Cadherin-5	CDH5	adenocarcinoma,breast cancer,carcinoma,cervical cancer,gastric adenocarcinoma,lung cancer,lung carcinoma,melanoma	0.812
Cullin-3	CUL3	adenocarcinoma,hypertension,kidney disease,large cell carcinoma,lung adenocarcinoma,lung cancer,lung squamous cell carcinoma,oligodendroglioma,prostate cancer,squamous cell carcinoma	0.823
Neural cell adhesion molecule L1-like protein	CHL1	acute lymphoblastic leukemia,adenocarcinoma,breast cancer,colitis,colon adenocarcinoma,dementia,endometriosis,glioblastoma,leukemia,lung cancer,melanoma,schizophrenia	0.827
Complement C3	C3	N/A	0.829	EDRN
Alpha-2-macroglobulin	A2M	adenocarcinoma,alcoholic hepatitis,atherosclerosis,atrial fibrillation,bacterial sepsis,carcinoma,congestive heart failure,cystadenoma,dementia,diphtheria,endometrial cancer,esophagitis,gastric adenocarcinoma,hepatitis,hepatitis B,hepatocellular carcinoma,hypertension,liver disease,lung cancer,osteonecrosis,osteosarcoma,ovarian cancer,pancreatic cancer,pancreatitis,periodontitis,pertussis,pneumon…	0.831
Cholinesterase	BCHE	adenocarcinoma,dementia,lung adenocarcinoma,obesity,prostate cancer	0.831	EDRN
Complement factor H-related protein 2	CFHR2	tuberculosis	0.831
Transitional endoplasmic reticulum ATPase	VCP	adenocarcinoma,amyotrophic lateral sclerosis,breast cancer,breast carcinoma,carcinoma,colon cancer,dementia,frontotemporal dementia,glaucoma,hepatocellular carcinoma,lateral sclerosis,leukemia,liver disease,lung cancer,lung carcinoma,lymphoma,multisystem proteinopathy,myopathy,ovarian carcinoma,pancreatic cancer,pancreatic ductal adenocarcinoma,prostate cancer,smallpox,squamous cell carcinoma,vac…	0.832
Coagulation factor XI	F11	glioblastoma,lung cancer,melanoma,obesity,thrombosis,tuberculosis,vascular disease	0.833
Vascular cell adhesion protein 1	VCAM1	acute myocardial infarction,adenoma,alcoholic hepatitis,allergic rhinitis,amyloidosis,anemia,ankylosing spondylitis,artery disease,arthritis,arthropathy,asthma,atherosclerosis,atrial fibrillation,autoimmune myocarditis,autoimmune uveitis,babesiosis,bacterial meningitis,breast cancer,breast carcinoma,bronchiolitis,bronchiolitis obliterans,carcinoma,cardiac arrest,cardiomyopathy,cerebrovascular dis…	0.834	EDRN
Argininosuccinate lyase	ASL	adenoma,amyotrophic lateral sclerosis,angiosarcoma,aortic atherosclerosis,aphasia,argininosuccinic aciduria,asthma,atherosclerosis,brain disease,carcinoma,cerebrovascular disease,chemical colitis,cholangiocarcinoma,clear cell renal cell carcinoma,colitis,colon cancer,colorectal cancer,dementia,diabetes mellitus,epilepsy,Fabry disease,frontotemporal dementia,glioblastoma,hepatic encephalopathy,hep…	0.84
E3 ubiquitin-protein ligase RNF123	RNF123	glioblastoma	0.84
Plexin domain-containing protein 1	PLXDC1	breast cancer,colon cancer,colorectal cancer,sarcoma	0.842
Importin subunit alpha-3	KPNA4	breast cancer,dental caries,rabies	0.844
ATP-dependent 6-phosphofructokinase, muscle type	PFKM	adenocarcinoma,breast cancer,squamous cell carcinoma	0.844
Heterogeneous nuclear ribonucleoprotein D0	HNRNPD	adenocarcinoma,breast cancer,carcinoma,colorectal cancer,hepatitis,hepatitis B,lung adenocarcinoma,lymphoma,oral squamous cell carcinoma,squamous cell carcinoma	0.848	EDRN
Poly(rC)-binding protein 3	PCBP3	pancreatic cancer	0.848
Regulator of G-protein signaling 10	RGS10	alcohol dependence,autoimmune disease,colon cancer,encephalomyelitis,multiple sclerosis,ovarian cancer,prostate cancer,schizophrenia	0.851
Angiopoietin-related protein 6	ANGPTL6	artery disease,diabetes mellitus,gestational diabetes,hyperglycemia,hypertension,obesity,peripheral artery disease,polycystic ovary syndrome,preeclampsia,type 2 diabetes mellitus	0.853
Complement C1q tumor necrosis factor-related protein 3	C1QTNF3	artery disease,coronary artery disease,diabetes mellitus,fatty liver disease,gestational diabetes,hyperglycemia,hyperparathyroidism,hypertension,liver disease,multiple sclerosis,nonalcoholic fatty liver,nonalcoholic fatty liver disease,obesity,osteoarthritis,osteoporosis,primary hyperparathyroidism,type 2 diabetes mellitus	0.855
N-acetylgalactosaminyltransferase 7	GALNT7	cervical cancer,glioblastoma,melanoma,prostate cancer,prostate carcinoma	0.857	EDRN
Intercellular adhesion molecule 3	ICAM3	breast cancer,cervical cancer,hepatopulmonary syndrome,lung cancer,obesity,ovarian cancer,pterygium	0.859
Elongin-B	ELOB	breast cancer,renal cell carcinoma	0.86
Heparin cofactor 2	SERPIND1	ovarian cancer	0.86
Annexin A3	ANXA3	asthma,breast cancer,fibrosarcoma,hepatocellular carcinoma,lung cancer,prostate cancer,schizophrenia,urinary tract infection	0.863	EDRN
Complement C4-B	C4B	atherosclerosis,breast cancer,encephalitis,Fabry disease,hypertension,periodontitis,sarcoma,schizophrenia,thrombosis	0.863
Complement C4-B	C4B_2	atherosclerosis,breast cancer,encephalitis,Fabry disease,hypertension,periodontitis,sarcoma,schizophrenia,thrombosis	0.864
Ras-related protein Rab-1B	RAB1B	breast cancer	0.864
Eukaryotic translation initiation factor 2 subunit 3	EIF2S3	colorectal cancer	0.866
Dual specificity protein phosphatase 14	DUSP14	melanoma,pancreatic cancer	0.87
Tyrosine-protein kinase receptor UFO	AXL	acute myeloid leukemia,adenocarcinoma,angiosarcoma,asthma,atherosclerosis,azoospermia,breast cancer,chordoma,colon cancer,colorectal cancer,gastric adenocarcinoma,glioblastoma,head and neck squamous cell carcinoma,hepatocellular carcinoma,infertility,leukemia,lung cancer,lupus nephritis,lymphoid leukemia,lymphoma,Marfan syndrome,melanoma,multiple myeloma,myeloid leukemia,myopia,Name,nephritis,neu…	0.875
Platelet endothelial cell adhesion molecule	PECAM1	acute lymphoblastic leukemia,acute myocardial infarction,adenocarcinoma,angiosarcoma,chronic lymphocytic leukemia,gastric lymphoma,glioblastoma,glomerulonephritis,hemangioma,hepatitis,hepatitis B,hypertension,ischemia,leukemia,lung cancer,lung carcinoma,lymphoma,melanoma,mild cognitive impairment,multiple sclerosis,myocardial infarction,periodontitis,prostate cancer,psoriasis,pulmonary embolism,p…	0.881
Dystonin	DST	acute myocardial infarction,adenocarcinoma,adenoma,adrenal adenoma,borderline personality disorder,bullous pemphigoid,carcinoma,colon cancer,colorectal cancer,colorectal carcinoma,dementia,endogenous depression,hypertension,hypoglycemia,hypothyroidism,leukemia,liver cirrhosis,lung cancer,lymphoma,major depressive disorder,melancholia,melanoma,mood disorder,myocardial infarction,neuropathy,ovarian…	0.882
Receptor-type tyrosine-protein phosphatase F	PTPRF	acromegaly,adenocarcinoma,adenoma,allergic asthma,allergic conjunctivitis,allergic rhinitis,anemia,asthma,breast cancer,carotid stenosis,cerebrovascular disease,chronic rhinitis,congenital heart disease,conjunctivitis,diabetes mellitus,gastric adenocarcinoma,heart disease,hepatocellular carcinoma,hyperglycemia,hypertension,liver cancer,lung adenocarcinoma,lung cancer,lymphoma,melanoma,meningioma,…	0.884	EDRN
Importin subunit beta-1	KPNB1	N/A	0.885	EDRN
Immunoglobulin heavy variable 4-34	IGHV4-34	chronic lymphocytic leukemia,HCLV,leukemia,lymphoma,MALT lymphoma,mantle cell lymphoma	0.888
Serum paraoxonase/lactonase 3	PON3	atherosclerosis,cerebral infarction,esophageal cancer,hepatitis,hepatocellular carcinoma,liver disease,obesity	0.891
Peptidyl-prolyl cis-trans isomerase NIMA-interacting 4	PIN4	adenocarcinoma,prostate cancer	0.893
Ubiquitin carboxyl-terminal hydrolase 24	USP24	lung cancer,lymphoma	0.895
26S proteasome non-ATPase regulatory subunit 14	PSMD14	breast cancer,colorectal cancer,esophageal cancer,hepatocellular carcinoma	0.899
Lysosome-associated membrane glycoprotein 2	LAMP2	adenocarcinoma,adenoid cystic carcinoma,adenoma,breast cancer,carcinoma,cardiomyopathy,colorectal adenocarcinoma,colorectal cancer,Danon disease,glycogen storage disease,hepatitis,hepatitis C,hepatocellular carcinoma,inclusion body myositis,muscular dystrophy,myopathy,myositis,pleomorphic adenoma,prostate cancer,psoriasis,sarcoma,squamous cell carcinoma,vasculitis	0.9
Transcobalamin-2	TCN2	adenocarcinoma,carcinosarcoma,cleft lip,cleft palate,dementia,neuropathy,obesity	0.9
Ubiquitin-conjugating enzyme E2 N	UBE2N	atherosclerosis,lung cancer,osteoporosis,ovarian cancer,ovarian serous carcinoma	0.903
Histone H2A type 1-C	H2AC6	cardiomyopathy,dilated cardiomyopathy	0.904
Integrin beta-1	ITGB1	breast cancer,cataract,cervical cancer,colorectal cancer,endometriosis,familial adenomatous polyposis,leukemia,lung cancer,medulloblastoma,melanoma,osteoporosis,ovarian cancer,ovarian carcinoma,pancreatic cancer,prostate cancer	0.913	EDRN
Soluble scavenger receptor cysteine-rich domain-containing protein SSC5D	SSC5D	osteoarthritis	0.914
Insulin-like growth factor I	IGF1	acne,acromegaly,acute myocardial infarction,adenocarcinoma,adenoma,Alagille syndrome,alcohol dependence,allergic asthma,amyotrophic lateral sclerosis,anemia,angiosarcoma,ankylosing spondylitis,anorexia nervosa,arteriosclerosis,artery disease,arthritis,asthma,ataxia telangiectasia,atherosclerosis,atrial fibrillation,bipolar disorder,bipolar I disorder,brain edema,breast cancer,breast carcinoma,bre…	0.915	EDRN
Synaptobrevin homolog YKT6	YKT6	lung cancer	0.915
Serine/threonine-protein phosphatase 2A 65 kDa regulatory subunit A alpha isoform	PPP2R1A	carcinoma,leukemia,lung cancer,melanoma,ovarian clear cell carcinoma	0.917
Cadherin-6	CDH6	asthma,infertility,osteosarcoma	0.918
Plasma protease C1 inhibitor	SERPING1	angioedema,autosomal dominant disease,C1 inhibitor deficiency,cystadenoma,hereditary angioedema,macular degeneration	0.92
Cartilage intermediate layer protein 2	CILP2	osteoarthritis,osteosarcoma	0.923
T-complex protein 1 subunit alpha	TCP1	acute myocardial infarction,aortic aneurysm,aortic dissection,artery disease,atherosclerosis,breast cancer,cardiomyopathy,carotid artery disease,chronic kidney disease,coronary artery disease,coronary stenosis,diabetes mellitus,familial hypercholesterolemia,heart disease,hepatocellular carcinoma,ischemia,kidney disease,lung cancer,myocardial infarction,psoriasis,pulmonary embolism,skin disease,va…	0.923
Protein phosphatase 1A	PPM1A	ankylosing spondylitis,ankylosis,arthritis,breast cancer,hepatocellular carcinoma,osteoarthritis,prostate cancer,rheumatoid arthritis,spondylitis,urinary bladder cancer	0.93
Afamin	AFM	acute asthma,acute lymphoblastic leukemia,acute myocardial infarction,acute myocarditis,adenocarcinoma,asthma,atrioventricular block,breast cancer,carcinoma,chorioamnionitis,colon cancer,colorectal cancer,glioblastoma,hepatocellular carcinoma,leukemia,liver cancer,liver disease,lung adenocarcinoma,lymphoma,melanoma,multiple myeloma,muscular dystrophy,myelitis,myocardial infarction,myocarditis,ost…	0.933
Fibrocystin-L	PKHD1L1	carcinoma	0.94
Syndecan-1	SDC1	adenocarcinoma,adenoid cystic carcinoma,adenoma,arthritis,atherosclerosis,breast cancer,breast ductal carcinoma,carcinoma,carcinosarcoma,cervical adenocarcinoma,cervical cancer,colon cancer,colorectal cancer,colorectal carcinoma,cystadenocarcinoma,dedifferentiated liposarcoma,dementia,ductal carcinoma in situ,endometrial cancer,facial paralysis,glioblastoma,intestinal tuberculosis,invasive ductal…	0.943	EDRN
Voltage-dependent calcium channel subunit alpha-2/delta-1	CACNA2D1	breast cancer,mastitis	0.946
Cartilage acidic protein 1	CRTAC1	angioedema,arthritis,osteoarthritis,urticaria	0.947	EDRN
Protein AMBP	AMBP	acute intermittent porphyria,acute porphyria,cellulitis,cerebral palsy,diarrhea,gingivitis,glomerulonephritis,hepatitis,hepatitis B,hepatitis C,hereditary coproporphyria,hydrocephalus,hypertension,influenza,kidney disease,leukemia,liver cancer,nephrosclerosis,ovarian cancer,periodontitis,porphyria,porphyria cutanea tarda,prostate cancer,schizophrenia,variegate porphyria	0.948	EDRN
Beta-enolase	ENO3	colon cancer,lung cancer	0.954
ADP-ribosyl cyclase/cyclic ADP-ribose hydrolase 2	BST1	autism spectrum disorder,schizophrenia,scrapie	0.956
Noelin	OLFM1	rhabdomyosarcoma,sarcoma	0.958	EDRN
Properdin	CFP	acute pancreatitis,adenocarcinoma,adenoma,alcohol dependence,amyloidosis,appendicitis,arthritis,asthma,atherosclerosis,bipolar disorder,borderline personality disorder,breast cancer,colorectal cancer,cystadenoma,diarrhea,eye disease,hypertension,inflammatory myofibroblastic tumor,ischemia,lung adenocarcinoma,macular degeneration,major depressive disorder,melanoma,meningitis,mild cognitive impairm…	0.959
Glutamyl aminopeptidase	ENPEP	breast cancer,colorectal cancer	0.959
Complement component C7	C7	N/A	0.963	EDRN
Prostaglandin E synthase 3	PTGES3	anemia,breast cancer,cervical cancer,hypertension,melanoma,neuroblastoma,penicillin allergy,schizophrenia	0.966
Proteasome subunit alpha type-1	PSMA1	breast cancer,cervical cancer,colorectal cancer,hepatitis,hepatitis B,hepatocellular carcinoma,hypertension	0.967
Alpha-soluble NSF attachment protein	NAPA	adenocarcinoma,breast cancer,lung cancer,lung carcinoma,squamous cell carcinoma	0.971
Neural cell adhesion molecule 2	NCAM2	prostate cancer	0.973
Immunoglobulin kappa variable 4-1	IGKV4-1	N/A	0.975
Enolase-phosphatase E1	ENOPH1	chronic kidney disease,kidney disease,osteosarcoma,prostate cancer	0.976
Immunoglobulin heavy constant alpha 1	IGHA1	colon cancer,obesity	0.976
26S proteasome regulatory subunit 4	PSMC1	hypertension	0.976
Ubiquitin-ribosomal protein eS31 fusion protein	RPS27A	N/A	0.976	EDRN
Ubiquitin-ribosomal protein eL40 fusion protein	UBA52	N/A	0.976	EDRN
Polyubiquitin-B	UBB	adenocarcinoma,carcinosarcoma,dementia,endometrial carcinoma,frontotemporal dementia,gastric adenocarcinoma,multiple system atrophy,neurodegenerative disease,ovarian cancer,progressive supranuclear palsy,uterine carcinosarcoma	0.976	EDRN
Polyubiquitin-C	UBC	adenocarcinoma,bilateral breast cancer,bladder carcinoma,breast cancer,carcinoma,carcinosarcoma,colon adenocarcinoma,cystitis,dementia,endometrial cancer,gastric adenocarcinoma,hepatocellular carcinoma,lung cancer,melanoma,oral squamous cell carcinoma,ovarian cancer,pancreatic cancer,Parkinsons disease,periodontitis,prostate cancer,squamous cell carcinoma,thymoma,transitional cell carcinoma,urete…	0.976	EDRN
Phospholipid transfer protein	PLTP	acute pancreatitis,artery disease,atherosclerosis,blindness,congestive heart failure,coronary artery disease,diabetes mellitus,generalized atherosclerosis,heart disease,hypertension,multiple sclerosis,myocardial infarction,obesity,pancreatitis,type 2 diabetes mellitus	0.977	EDRN
Complement factor H	CFH	adenocarcinoma,age related macular degeneration,diabetes mellitus,encephalomyelitis,end stage renal disease,endometriosis,hypertension,kidney disease,liver cancer,liver cirrhosis,liver disease,lung adenocarcinoma,lung cancer,macular degeneration,malaria,mild cognitive impairment,myocardial infarction,myopia,obesity,osteosarcoma,ovarian cancer,prostate cancer,pulmonary edema,retinal degeneration,r…	0.98
Chromodomain-helicase-DNA-binding protein 6	CHD6	adenocarcinoma,adenoma,colon cancer,colorectal cancer,glioblastoma,heart disease,hepatocellular carcinoma,leukemia,lung cancer,neuroblastoma,pancreatic adenocarcinoma,pancreatic cancer	0.98
Tolloid-like protein 1	TLL1	hepatitis,hepatitis C,leukemia,lymphoma	0.981
Receptor-type tyrosine-protein phosphatase gamma	PTPRG	adenocarcinoma,adenoma,breast cancer,chronic myeloid leukemia,colon cancer,colorectal cancer,corneal dystrophy,leukemia,lung adenocarcinoma,lung cancer,lung carcinoma,lymphoma,melanoma,myeloid leukemia,osteosarcoma	0.982
Aspartate aminotransferase, cytoplasmic	GOT1	adenocarcinoma,Friedreich ataxia,neuroendocrine tumor,pancreatic cancer,pancreatic ductal adenocarcinoma	0.986
Cadherin-13	CDH13	adenocarcinoma,bilateral breast cancer,breast cancer,breast carcinoma,carcinoma,cervical cancer,colorectal cancer,endometrial cancer,endometrial carcinoma,esophageal cancer,lung adenocarcinoma,lung cancer,lung carcinoma,obesity,ovarian cancer,ovarian carcinoma,pancreatic cancer,prostate adenocarcinoma,prostate cancer,squamous cell carcinoma,transitional cell carcinoma	0.987	EDRN
Poliovirus receptor	PVR	acute myeloid leukemia,adenocarcinoma,blindness,brain infarction,cardiomyopathy,cerebral amyloid angiopathy,cerebrovascular disease,cervical adenocarcinoma,chronic kidney disease,diabetes mellitus,diabetic retinopathy,glaucoma,head and neck squamous cell carcinoma,hepatitis,hepatitis B,hepatocellular carcinoma,hypertension,hypertrophic cardiomyopathy,infertility,kidney disease,leukemia,liver cirr…	0.987
Hepatocyte growth factor-like protein	MST1	ataxia telangiectasia,breast cancer,cervical cancer,cholecystitis,colitis,colon cancer,colorectal cancer,endometrial cancer,inflammatory bowel disease,mastitis,prostate cancer,ulcerative colitis	0.991
Haptoglobin-related protein	HPR	adenoma,adrenal adenoma,atherosclerosis,bacterial pneumonia,diabetes mellitus,multiple system atrophy,myocardial infarction,ovarian cancer,ovarian carcinoma,pneumonia,thrombosis,type 2 diabetes mellitus,viral pneumonia	0.993
Protein S100-A9	S100A9	acute lymphoblastic leukemia,acute myocardial infarction,acute pancreatitis,adenocarcinoma,adenoma,allergic contact dermatitis,anemia,aplastic anemia,artery disease,arthritis,asthma,atherosclerosis,autoimmune disease,bacterial pneumonia,bladder carcinoma,breast cancer,candidiasis,carcinoma,cardiomyopathy,carotid artery occlusion,cervical cancer,cholangiocarcinoma,chronic myeloid leukemia,chronic …	0.995
Endoglin	ENG	adenocarcinoma,arteriovenous malformation,arthritis,atherosclerosis,bone cancer,breast cancer,cerebral infarction,colon cancer,cystic fibrosis,diabetes mellitus,diarrhea,eclampsia,endometriosis,endometritis,Ewing sarcoma,glioblastoma,goiter,heart disease,HELLP syndrome,hepatocellular carcinoma,hereditary hemorrhagic telangiectasia,hyperglycemia,hypertension,lung adenocarcinoma,lung disease,myocar…	0.997	EDRN
Receptor-type tyrosine-protein phosphatase mu	PTPRM	colorectal cancer,lung cancer,medulloblastoma	0.997
Glutathione reductase, mitochondrial	GSR	adenocarcinoma,colon cancer,leukemia,lung cancer,ovarian hyperstimulation syndrome,squamous cell carcinoma	0.998
Glia maturation factor gamma	GMFG	acute myeloid leukemia,adenocarcinoma,colon cancer,colorectal cancer,glioblastoma,leukemia,lung adenocarcinoma,lung squamous cell carcinoma,myeloid leukemia,pancreatic cancer,squamous cell carcinoma,testicular cancer	0.999
Ubiquitin carboxyl-terminal hydrolase isozyme L3	UCHL3	breast cancer,pancreatic cancer	0.999
Immunoglobulin-binding protein 1	IGBP1	adenocarcinoma,lupus erythematosus,lupus nephritis,nephritis,ovarian cancer,squamous cell carcinoma,systemic lupus erythematosus	1
Ribose-phosphate pyrophosphokinase 1	PRPS1	acute lymphoblastic leukemia,Arts syndrome,colorectal cancer,diabetes insipidus,gout,hyperuricemia,leukemia	1.001
Cadherin-2	CDH2	adenocarcinoma,artery disease,biphasic synovial sarcoma,breast cancer,chondrosarcoma,chordoma,clear cell renal cell carcinoma,coronary artery disease,epithelioid sarcoma,extraskeletal myxoid chondrosarcoma,hypertension,leiomyosarcoma,lung cancer,melanoma,meningioma,myxoid chondrosarcoma,pancreatic cancer,prostate cancer,pterygium,pulmonary fibrosis,renal cell carcinoma,sarcoma,skin melanoma,squam…	1.002
Ceruloplasmin	CP	N/A	1.003	EDRN
Plasminogen	PLG	angioedema,appendicitis,atherosclerosis,breast cancer,colorectal cancer,cystadenoma,hepatocellular carcinoma,leukemia,lung cancer,meningitis,multiple myeloma,oligodendroglioma,ovarian cancer,pancreatic cancer,pancreatic carcinoma,pancreatitis	1.005
Basigin	BSG	adenocarcinoma,brain stem glioma,breast cancer,cholangiocarcinoma,head and neck squamous cell carcinoma,leukemia,liver cancer,liver disease,lung cancer,multiple myeloma,obesity,ovarian cancer,squamous cell carcinoma	1.007
Biotinidase	BTD	biotinidase deficiency,breast cancer,carcinoma,citrullinemia,congenital adrenal hyperplasia,congenital hypothyroidism,cystic fibrosis,homocystinuria,hypothyroidism,lung cancer,maple syrup urine disease,phenylketonuria,thyroiditis	1.007
Proteasome activator complex subunit 1	PSME1	leiomyosarcoma,leukemia,prostate cancer,sarcoma	1.007
Proteasome subunit beta type-5	PSMB5	acute myocardial infarction,breast cancer,carcinoma,leukemia,lymphoma,melanoma,multiple myeloma,myocardial infarction,neuroblastoma,small cell carcinoma	1.012
PITH domain-containing protein 1	PITHD1	ovarian carcinoma	1.014
Exostosin-2	EXT2	autosomal dominant disease,chondrosarcoma,diabetes mellitus,exostosis,hereditary multiple exostoses,lupus nephritis,nephritis,type 2 diabetes mellitus	1.017
26S proteasome regulatory subunit 10B	PSMC6	colon cancer	1.018
Syntaxin-binding protein 2	STXBP2	cholestasis,hemophagocytic lymphohistiocytosis,myocardial infarction	1.018
AP-2 complex subunit alpha-1	AP2A1	cystadenoma	1.019
Transcobalamin-1	TCN1	adenocarcinoma,breast cancer,carcinoma,carcinosarcoma,cervical cancer,colon cancer,colon carcinoma,hepatocellular carcinoma,lung cancer,lung carcinoma,melanoma,Newcastle disease,ovarian carcinoma,pancreatic cancer	1.02
Plexin domain-containing protein 2	PLXDC2	breast cancer,colon cancer,colorectal cancer,hepatocellular carcinoma,leukemia	1.027
Histidine-rich glycoprotein	HRG	adenocarcinoma,atherosclerosis,breast cancer,breast carcinoma,carcinoma,gastritis,hepatitis,hepatitis C,idiopathic pulmonary fibrosis,lung cancer,nonalcoholic steatohepatitis,ovarian cancer,pancreatic cancer,pancreatic ductal adenocarcinoma,preeclampsia,pulmonary fibrosis	1.029
Hemicentin-1	HMCN1	carcinoma,sarcoma	1.03
Prolow-density lipoprotein receptor-related protein 1	LRP1	abdominal aortic aneurysm,adenocarcinoma,allergic asthma,amyloidosis,anemia,angioedema,aortic aneurysm,artery disease,arthritis,asthma,atherosclerosis,atrial fibrillation,babesiosis,bladder urothelial carcinoma,brain cancer,breast cancer,carcinoma,carotid artery disease,cholera,chronic spontaneous urticaria,chronic urticaria,colitis,colon adenocarcinoma,colon cancer,coronary artery disease,dement…	1.03
Guanine nucleotide-binding protein G(I)/G(S)/G(T) subunit beta-1	GNB1	cervical cancer,cervical squamous cell carcinoma,colon cancer,squamous cell carcinoma	1.031
Ubiquitin-conjugating enzyme E2 variant 2	UBE2V2	lung cancer	1.031
Integrin alpha-2	ITGA2	acute myocardial infarction,breast cancer,carcinoma,colon cancer,liver cancer,liver carcinoma,myocardial infarction,ovarian cancer,pancreatic cancer,prostate cancer,prostate carcinoma	1.036
Ubiquitin carboxyl-terminal hydrolase 11	USP11	breast cancer,colorectal cancer,hepatocellular carcinoma	1.043
Procathepsin L	CTSL	adenocarcinoma,breast cancer,carcinoma,cardiomyopathy,cervical cancer,dilated cardiomyopathy,gastrointestinal stromal tumor,glioblastoma,head and neck squamous cell carcinoma,hepatitis,hepatocellular carcinoma,liver cirrhosis,lung cancer,lymphoma,melanoma,ovarian cancer,ovarian carcinoma,pancreatic adenocarcinoma,prostate cancer,squamous cell carcinoma,thymoma,viral hepatitis	1.045
Rap guanine nucleotide exchange factor 2	RAPGEF2	colorectal cancer	1.05
Cullin-1	CUL1	colorectal cancer,osteosarcoma	1.054
Complement C1q subcomponent subunit A	C1QA	lupus erythematosus,prostate cancer,systemic lupus erythematosus	1.056
Neuropilin-2	NRP2	bladder urothelial carcinoma,breast cancer,carcinoma,cervical cancer,colon cancer,colorectal cancer,epilepsy,lung cancer,lymphedema,melanoma,multiple myeloma,osteosarcoma,pancreatic cancer,prostate cancer,squamous cell carcinoma	1.056
26S proteasome non-ATPase regulatory subunit 3	PSMD3	melanoma	1.056
RuvB-like 1	RUVBL1	breast cancer,cervical cancer,lung cancer,osteosarcoma	1.058
Protein argonaute-2	AGO2	adenocarcinoma,amyotrophic lateral sclerosis,asthma,bladder carcinoma,breast cancer,carcinoma,cerebral malaria,cervical cancer,colon cancer,colorectal cancer,DiGeorge syndrome,head and neck squamous cell carcinoma,hepatocellular carcinoma,lateral sclerosis,leiomyoma,malaria,neurofibromatosis,neurofibromatosis 2,osteoporosis,ovarian cancer,squamous cell carcinoma	1.062
Cysteine and histidine-rich domain-containing protein 1	CHORDC1	adenoma,breast cancer,colorectal cancer	1.063
Dynein axonemal heavy chain 17	DNAH17	lung cancer,thrombosis	1.065
Histone H1.2	H1-2	neuroblastoma,pancreatic cancer	1.065
Histone H1.3	H1-3	asthma	1.065
Mannosyl-oligosaccharide 1,2-alpha-mannosidase IA	MAN1A1	breast cancer,ovarian cancer	1.066
Triokinase/FMN cyclase	TKFC	cardiomyopathy,cataract,cerebellar hypoplasia,dilated cardiomyopathy,schizophrenia	1.068
N-acetylglucosamine-1-phosphotransferase subunit gamma	GNPTG	mucolipidosis,stuttering	1.071
ATPase GET3	GET3	atrioventricular septal defect,breast cancer,Down syndrome,leukodystrophy,metachromatic leukodystrophy	1.072
Contactin-3	CNTN3	adenoma,colitis,colorectal adenoma,colorectal cancer,ulcerative colitis	1.073
ADP-ribosylhydrolase ARH3	ADPRS	dementia	1.074
Protein argonaute-3	AGO3	colon cancer	1.074
Calpain-2 catalytic subunit	CAPN2	adenocarcinoma,hepatitis,hepatitis B,lung adenocarcinoma,lung cancer,prostate cancer	1.075
Immunoglobulin heavy constant gamma 1	IGHG1	ovarian cancer,pancreatic cancer,prostate cancer	1.075
Alpha-1B-glycoprotein	A1BG	arthritis,endometriosis,liver cancer,lung cancer,nephrotic syndrome,osteoarthritis,pancreatic cancer,pancreatitis	1.076
Hyaluronan-binding protein 2	HABP2	adenocarcinoma,endometrial cancer,squamous cell carcinoma	1.076
Fructose-bisphosphate aldolase B	ALDOB	adenocarcinoma,colon adenocarcinoma,hepatocellular carcinoma,liver disease	1.077
C-reactive protein	CRP	abdominal aortic aneurysm,acromegaly,acute cholangitis,acute cystitis,acute diarrhea,acute leukemia,acute lymphoblastic leukemia,acute myeloid leukemia,acute myocardial infarction,acute pancreatitis,acute pyelonephritis,adenocarcinoma,adenoma,age related macular degeneration,aggressive periodontitis,alcoholic hepatitis,alexithymia,allergic bronchopulmonary aspergillosis,allergic rhinitis,alopecia…	1.078	EDRN
Integrin beta-2	ITGB2	acute lymphoblastic leukemia,acute myocardial infarction,adenoma,arthritis,asthma,Burkitt lymphoma,chronic lymphocytic leukemia,colorectal cancer,diabetes mellitus,diabetic retinopathy,diarrhea,leukemia,leukocyte adhesion deficiency,lung cancer,lymphoma,multiple myeloma,multiple sclerosis,myocardial infarction,osteosarcoma,ovarian cancer,pancreatic cancer,pneumonia,preeclampsia,rheumatoid arthrit…	1.078
Glucosamine-6-phosphate isomerase 2	GNPDA2	obesity	1.079
E3 ubiquitin-protein ligase KCMF1	KCMF1	colon cancer	1.081
Laminin subunit beta-1	LAMB1	adenocarcinoma,colon adenocarcinoma,colorectal cancer,lung cancer,pneumoconiosis,pulmonary fibrosis	1.081
Plasma kallikrein	KLKB1	adenocarcinoma,asthma,atherosclerosis,breast cancer,chromophobe renal cell carcinoma,chronic lymphocytic leukemia,clear cell renal cell carcinoma,colon adenocarcinoma,hypertension,leukemia,lung cancer,lung carcinoma,obesity,ovarian cancer,papillary carcinoma,polycythemia,prostate adenocarcinoma,prostate cancer,renal cell carcinoma	1.083
Alpha-1-antitrypsin	SERPINA1	acute myocardial infarction,adenocarcinoma,anemia,aplastic anemia,arthritis,asthma,atherosclerosis,autoimmune disease,bacterial pneumonia,biliary tract cancer,breast cancer,bronchitis,carcinoma,cervical cancer,cholera,cholestasis,chronic obstructive pulmonary disease,cognitive disorder,colitis,colorectal cancer,coronary stenosis,cystadenoma,cystic fibrosis,dementia,diarrhea,ehrlichiosis,fibromyal…	1.087	EDRN
Titin	TTN	allergic rhinitis,breast cancer,cardiomyopathy,colorectal cancer,congenital myopathy,dilated cardiomyopathy,endometrial cancer,hepatocellular carcinoma,melanoma,myopathy,pneumonia,prostate cancer,rhinitis	1.088
N-acetylmuramoyl-L-alanine amidase	PGLYRP2	ankylosing spondylitis,lupus erythematosus,osteoarthritis,spondylitis,systemic lupus erythematosus	1.097
Methylosome protein WDR77	WDR77	colon cancer,lung cancer,squamous cell carcinoma	1.097
Complement component C8 alpha chain	C8A	breast cancer,cystadenoma	1.099
Macrophage mannose receptor 1	MRC1	atherosclerosis,head and neck cancer,ovarian cancer	1.101	EDRN
Histone H2B type 1-J	H2BC11	cervical cancer	1.102
Histone H2B type 2-E	H2BC21	amyotrophic lateral sclerosis,lateral sclerosis,ovarian cancer,sarcoma	1.102
Histone H2B type 1-B	H2BC3	lung cancer,ovarian cancer	1.102
26S proteasome non-ATPase regulatory subunit 9	PSMD9	breast cancer,cervical cancer	1.102
Calreticulin	CALR	anemia,Burkitt lymphoma,carcinoma,chronic myeloid leukemia,chronic neutrophilic leukemia,essential thrombocythemia,follicular lymphoma,leukemia,lung cancer,lymphoma,melanoma,myelofibrosis,myeloid leukemia,myeloproliferative neoplasm,oral squamous cell carcinoma,ovarian cancer,polycythemia,polycythemia vera,prostate cancer,squamous cell carcinoma,thrombocytosis,thrombosis	1.105	EDRN
Thyroxine-binding globulin	SERPINA7	breast cancer,diabetes mellitus,hepatitis,hepatitis B,prostate cancer	1.109
Hepatocyte growth factor activator	HGFAC	atherosclerosis,liver cancer	1.122
Farnesyl pyrophosphate synthase	FDPS	adenocarcinoma,brain cancer,endometrial adenocarcinoma,glioblastoma,lung cancer,osteoporosis,prostate cancer	1.124
Endoplasmin	HSP90B1	adenocarcinoma,atherosclerosis,bipolar disorder,brain glioma,breast cancer,breast carcinoma,carcinoma,cervical cancer,cholesteatoma,colon cancer,colorectal cancer,glioblastoma,hypoglycemia,liver cancer,lung adenocarcinoma,lung cancer,lymphoma,multiple myeloma,osteoarthritis,osteosarcoma,pancreatic cancer,pancreatic ductal adenocarcinoma,pancreatitis	1.126	EDRN
Monocyte differentiation antigen CD14	CD14	acute asthma,acute leukemia,acute myocardial infarction,acute pancreatitis,acute promyelocytic leukemia,alcoholic hepatitis,allergic asthma,allergic rhinitis,anemia,anthracosis,artery disease,arthritis,asthma,atherosclerosis,atopic dermatitis,atrial fibrillation,autoimmune hepatitis,autoimmune uveitis,bile duct cancer,bipolar disorder,bone disease,breast cancer,breast disease,bronchiolitis,brucel…	1.128	EDRN
Tropomyosin beta chain	TPM2	atherosclerosis,ovarian cancer,prostate cancer	1.131
Contactin-1	CNTN1	adenocarcinoma,arthritis,breast cancer,colorectal cancer,gastric adenocarcinoma,hepatocellular carcinoma,oral squamous cell carcinoma,prostate cancer,squamous cell carcinoma	1.133
Alpha-1-antichymotrypsin	SERPINA3	appendicitis,cervical cancer,colorectal cancer,diabetes mellitus,endometrial cancer,epilepsy,fibrous histiocytoma,hepatocellular carcinoma,histiocytoma,malignant fibrous histiocytoma,melanoma,neuroblastoma,obesity,pancreatic cancer,pancreatic carcinoma,pancreatitis,preeclampsia,schizophrenia,type 2 diabetes mellitus	1.135
Beta/gamma crystallin domain-containing protein 1	CRYBG1	carcinoma,liver cancer,lymphoma,melanoma,prostate cancer	1.136	EDRN
Ras-related protein Rab-11A	RAB11A	breast cancer,hepatitis,hepatitis C	1.136
Ras-related protein Rab-11B	RAB11B	osteosarcoma	1.136
6-phosphogluconolactonase	PGLS	breast cancer,glioblastoma	1.14
Multimerin-2	MMRN2	breast cancer	1.142	EDRN
Ciliary neurotrophic factor receptor subunit alpha	CNTFR	adenocarcinoma,leukemia,lung adenocarcinoma	1.148
Plasma serine protease inhibitor	SERPINA5	acute lymphoblastic leukemia,acute myocardial infarction,acute pancreatitis,anemia,anteroseptal myocardial infarction,artery disease,asthma,atherosclerosis,atrial fibrillation,atrioventricular block,branch retinal artery occlusion,breast cancer,bronchiectasis,cardiac arrest,cardiomyopathy,carotid artery thrombosis,cerebrovascular disease,chronic kidney disease,chronic obstructive pulmonary diseas…	1.152
Sex hormone-binding globulin	SHBG	acne,adenocarcinoma,adenoid cystic carcinoma,alcohol dependence,anorexia nervosa,anovulation,antisocial personality disorder,arthritis,atherosclerosis,autoimmune disease,brain cancer,breast cancer,cholangiocarcinoma,chronic kidney disease,colorectal cancer,dementia,diabetes mellitus,ductal carcinoma in situ,endometrial adenocarcinoma,endometrial cancer,epilepsy,fatty liver disease,gallbladder can…	1.152
Y-box-binding protein 2	YBX2	breast cancer,infertility,male infertility	1.153
Alpha-1-acid glycoprotein 2	ORM2	amyotrophic lateral sclerosis,asthma,cholangiocarcinoma,cholangitis,esophageal carcinoma,hepatocellular carcinoma,lateral sclerosis,liver cancer,lung squamous cell carcinoma,multiple sclerosis,squamous cell carcinoma	1.154
Nuclear transport factor 2	NUTF2	melanoma	1.159
Glia maturation factor beta	GMFB	adenoma,cerebral artery occlusion,head and neck squamous cell carcinoma,squamous cell carcinoma	1.16
Selenoprotein P	SELENOP	abdominal aortic aneurysm,adenocarcinoma,adenoma,aortic aneurysm,atherosclerosis,breast adenocarcinoma,breast cancer,colitis,colorectal adenoma,diabetes mellitus,fatty liver disease,glioblastoma,heart disease,hepatocellular carcinoma,hypertension,Keshan disease,liver disease,lung adenocarcinoma,lung cancer,lung carcinoma,myocardial infarction,nonalcoholic fatty liver,nonalcoholic fatty liver dise…	1.169
Prolyl endopeptidase FAP	FAP	acromegaly,acute pancreatitis,adenocarcinoma,adenoma,amyloidosis,amyotrophic lateral sclerosis,arthritis,atherosclerosis,autoimmune disease,autonomic neuropathy,autosomal dominant disease,breast cancer,carcinoma,cardiomyopathy,colitis,colon cancer,colonic disease,colorectal adenoma,colorectal cancer,colorectal carcinoma,demyelinating polyneuropathy,diabetic neuropathy,Duchenne muscular dystrophy,…	1.174
Dynamin-3	DNM3	breast cancer,carcinoma,cervical cancer,colon cancer	1.177
Complement factor I	CFI	anemia,breast cancer,cerebrovascular disease,colorectal cancer,complement deficiency,dental fluorosis,hypertension,liver disease,macular degeneration,myopia,ovarian cancer,preeclampsia	1.18
Putative Polycomb group protein ASXL2	ASXL2	acute myeloid leukemia,atherosclerosis,breast cancer,chronic kidney disease,colorectal carcinoma,diabetes mellitus,hypertension,kidney disease,leukemia,myeloid leukemia,Name,squamous cell carcinoma	1.189
Angiotensinogen	AGT	amyloidosis,anorexia nervosa,atherosclerosis,breast cancer,chronic kidney disease,diabetes mellitus,gestational diabetes,glioblastoma,glomerulonephritis,glomerulosclerosis,heart disease,hemochromatosis,hepatitis,hepatitis C,hyperglycemia,hypertension,hyperuricemia,kidney disease,leukemia,liver disease,lung cancer,melanoma,mild cognitive impairment,neuroblastoma,osteoporosis,polycystic ovary syndr…	1.19
Thymidylate kinase	DTYMK	liver cancer,lung cancer	1.191
Low affinity immunoglobulin gamma Fc region receptor II-c	FCGR2C	asthma,atopic dermatitis,dermatitis,multiple sclerosis,pneumonia	1.191
Glutathione peroxidase 3	GPX3	acute myeloid leukemia,adenocarcinoma,breast cancer,carcinoma,cataract,cervical cancer,chronic myeloid leukemia,clear cell renal cell carcinoma,colon adenocarcinoma,colon cancer,colorectal cancer,colorectal carcinoma,cystadenoma,diabetes mellitus,gallbladder cancer,hepatocellular carcinoma,hyperglycemia,leukemia,lung adenocarcinoma,lung cancer,lung squamous cell carcinoma,melanoma,myelodysplastic…	1.191	EDRN
1,4-alpha-glucan-branching enzyme	GBE1	adenocarcinoma,autosomal recessive disease,glycogen storage disease,lung adenocarcinoma,lung cancer,melanoma	1.196
Radixin	RDX	autism spectrum disorder,breast cancer,cervical cancer,ovarian cancer,prostate cancer	1.196
Annexin A7	ANXA7	atherosclerosis,breast cancer,chronic kidney disease,hepatocellular carcinoma,kidney disease,leukemia,myocardial infarction,prostate cancer,uremia	1.2
Kallistatin	SERPINA4	colorectal cancer,Dent disease,pancreatic cancer	1.201
Exportin-2	CSE1L	acute myocardial infarction,adenocarcinoma,anemia,angiosarcoma,aortic dissection,aortic valve stenosis,appendicitis,apraxia,artery disease,arthritis,aspergillosis,asthma,atherosclerosis,breast cancer,carcinoma,cardiac arrest,carotid stenosis,cerebrovascular disease,chronic kidney disease,colitis,colorectal cancer,colorectal carcinoma,coronary artery disease,coronary stenosis,diabetes mellitus,ess…	1.202
Kininogen-1	KNG1	adenocarcinoma,adenoma,colorectal adenoma,colorectal cancer,encephalitis,epilepsy,lung adenocarcinoma,myocardial infarction,obesity,periodontitis	1.208	EDRN
Phosphatidylinositol 3,4,5-trisphosphate 5-phosphatase 1	INPP5D	amyloidosis,atherosclerosis,breast cancer,chronic kidney disease,colitis,diabetes mellitus,hepatitis,hepatitis B,ileitis,inflammatory bowel disease,kidney disease,liver cirrhosis,lung disease,mild cognitive impairment,obstructive lung disease,sarcoma,tauopathy,ulcerative colitis	1.209
SEC14-like protein 2	SEC14L2	breast cancer,liver cancer,prostate cancer	1.209
Eukaryotic translation initiation factor 3 subunit G	EIF3G	colon cancer,colorectal cancer	1.214
Ras-related protein Rab-14	RAB14	adenocarcinoma,lung adenocarcinoma	1.216
Serine/threonine-protein phosphatase 2A catalytic subunit alpha isoform	PPP2CA	breast cancer,colorectal cancer,lung cancer,neuroblastoma,pancreatic cancer,prostate cancer	1.217
Glutathione S-transferase omega-1	GSTO1	cervical cancer,hypertension,liver cancer,Name,obesity,pancreatic cancer,prostate cancer	1.222
Complement factor B	CFB	adenocarcinoma,arthritis,carcinoma,cholangiocarcinoma,Down syndrome,hepatocellular carcinoma,lung adenocarcinoma,macular degeneration,mastitis,pancreatic cancer,pancreatitis,schizophrenia,scrapie,skin cancer	1.226	EDRN
Lipopolysaccharide-binding protein	LBP	acute lymphoblastic leukemia,acute pancreatitis,appendicitis,artery disease,arthritis,asthma,atherosclerosis,bacterial meningitis,bacterial pneumonia,bacterial sepsis,bipolar disorder,breast cancer,bronchiectasis,cataract,chlamydia,cholangitis,chorioamnionitis,colitis,colon cancer,colorectal cancer,colorectal carcinoma,coronary artery disease,cystic fibrosis,degenerative disc disease,dementia,den…	1.226	EDRN
Immunoglobulin heavy constant gamma 3	IGHG3	arthritis,nephritis,rheumatoid arthritis	1.234
NEDD8-activating enzyme E1 regulatory subunit	NAE1	adenoma,breast cancer,colitis,colon cancer,colorectal cancer,cystitis,glandular cystitis,glioblastoma,lung cancer,lung disease,pancreatic cancer,ulcerative colitis	1.239
N-acetylneuraminate lyase	NPL	lymphoma,tuberculosis	1.24
Casein kinase II subunit alpha	CSNK2A1	breast cancer,lung cancer,lung squamous cell carcinoma,squamous cell carcinoma	1.242	EDRN
Fibrillin-1	FBN1	aortic aneurysm,aortic dissection,colon cancer,colorectal cancer,connective tissue disease,lung cancer,Marfan syndrome,osteosarcoma,ovarian cancer,periodontitis	1.243
Deleted in malignant brain tumors 1 protein	DMBT1	adenoma,biliary tract cancer,breast cancer,carcinoma,colorectal adenoma,colorectal cancer,endometriosis,lung cancer,lupus erythematosus,melanoma,ovarian cancer,systemic lupus erythematosus	1.245
Corticosteroid-binding globulin	SERPINA6	adenocarcinoma,arthritis,bipolar disorder,bronchitis,diabetes mellitus,hyperglycemia,hypertension,hypoglycemia,ischemia,leukemia,liver cirrhosis,lung cancer,myocardial infarction,neurodegenerative disease,ovarian cancer,rheumatoid arthritis	1.249	EDRN
Platelet-activating factor acetylhydrolase IB subunit alpha2	PAFAH1B2	hypertension	1.255
Microtubule-actin cross-linking factor 1, isoforms 1/2/3/4/5	MACF1	glioblastoma,melanoma	1.257
C-1-tetrahydrofolate synthase, cytoplasmic	MTHFD1	acute leukemia,arthritis,breast cancer,clear cell renal cell carcinoma,cleft lip,cleft palate,colon cancer,combined immunodeficiency,Down syndrome,essential hypertension,hepatocellular carcinoma,hypertension,leukemia,liver cancer,lung cancer,myelomeningocele,ovarian carcinoma,renal cell carcinoma,rheumatoid arthritis,severe combined immunodeficiency	1.26
Endoplasmic reticulum chaperone BiP	HSPA5	acute myeloid leukemia,adenocarcinoma,adenoid cystic carcinoma,adenoma,atherosclerosis,brain edema,breast cancer,breast carcinoma,carcinoma,cerebral infarction,cervical cancer,childhood leukemia,cholesteatoma,chronic rhinitis,clear cell renal cell carcinoma,colon adenoma,colon cancer,colon carcinoma,colorectal cancer,colorectal carcinoma,diabetes mellitus,diabetic macular edema,diabetic retinopat…	1.261
ADP/ATP translocase 1	SLC25A4	adenoma,kidney cancer	1.262
ADP/ATP translocase 3	SLC25A6	cervical cancer,glaucoma,kidney cancer	1.262
EGF-containing fibulin-like extracellular matrix protein 2	EFEMP2	breast cancer,carcinoma,cervical cancer,colon cancer,endometrial cancer,glioblastoma,lung cancer,melanoma	1.264
Retinoic acid receptor responder protein 2	RARRES2	adrenocortical carcinoma,anemia,artery disease,chordoma,coronary artery disease,diabetes mellitus,hypertension,lung cancer,obesity,oral squamous cell carcinoma,squamous cell carcinoma	1.268
Histone H2B type 1-K	H2BC12	adenocarcinoma,amyotrophic lateral sclerosis,lateral sclerosis,lung adenocarcinoma,lung carcinoma,ovarian cancer	1.269
Histone H2B type F-S	H2BC12L	adenocarcinoma,lung adenocarcinoma,lung carcinoma	1.269
Histone H2B type 1-L	H2BC13	lung cancer	1.269
Histone H2B type 1-N	H2BC15	ovarian cancer	1.269
Histone H2B type 1-D	H2BC5	adenocarcinoma,cervical cancer,lung adenocarcinoma,lung carcinoma	1.269
Histone H2B type 1-H	H2BC9	adenocarcinoma,cervical cancer,lung adenocarcinoma,lung cancer,lung carcinoma	1.269
Bone marrow proteoglycan	PRG2	acquired immunodeficiency syndrome,acute disseminated encephalomyelitis,acute lymphoblastic leukemia,allergic rhinitis,aortic valve disease,arthritis,asthma,atherosclerosis,atopic dermatitis,autoimmune disease,bacterial meningitis,bipolar disorder,brain ischemia,breast cancer,bullous pemphigoid,cerebral artery occlusion,cerebral infarction,cervical cancer,chronic lymphocytic leukemia,colitis,conj…	1.269
Aminopeptidase N	ANPEP	abdominal aortic aneurysm,acute cystitis,acute leukemia,acute lymphoblastic leukemia,acute myeloid leukemia,acute myocardial infarction,acute promyelocytic leukemia,acute pyelonephritis,adenocarcinoma,amyotrophic lateral sclerosis,anemia,aortic aneurysm,artery disease,arthritis,asthma,atherosclerosis,autoimmune peripheral neuropathy,breast cancer,breast carcinoma,cardiomyopathy,childhood acute my…	1.273
Neural cell adhesion molecule L1	L1CAM	adenocarcinoma,bile duct disease,breast cancer,carcinoma,cholangiocarcinoma,colorectal cancer,dementia,endometrial cancer,endometrial carcinoma,endometrial disease,endometriosis,frontotemporal dementia,glioblastoma,hepatocellular carcinoma,hydrocephalus,lung cancer,melanoma,multiple sclerosis,osteosarcoma,ovarian cancer,ovarian carcinoma,pancreatic adenocarcinoma,pancreatic cancer,pancreatic duct…	1.274	EDRN
Eukaryotic translation initiation factor 4E	EIF4E	Burkitt lymphoma,cervical cancer,colon cancer,colorectal cancer,lung cancer,lymphoma,medulloblastoma	1.275
Interleukin-6 receptor subunit alpha	IL6R	amyotrophic lateral sclerosis,aortic aneurysm,aortic valve stenosis,appendicitis,artery disease,arthritis,asthma,atherosclerosis,bipolar disorder,breast cancer,carcinoma,cervical cancer,cervical squamous cell carcinoma,colitis,colon cancer,coronary artery disease,dermatitis,disseminated intravascular coagulation,heart disease,hepatitis,hepatitis C,hepatocellular carcinoma,hypertension,ileus,infla…	1.28	EDRN
Adenosine deaminase 2	ADA2	arthritis,breast cancer,diabetes mellitus,hepatitis,juvenile rheumatoid arthritis,liver cirrhosis,liver disease,lupus erythematosus,neutropenia,pleural tuberculosis,pulmonary tuberculosis,rheumatoid arthritis,systemic lupus erythematosus,tuberculosis,vasculitis	1.282
Hepatocyte growth factor receptor	MET	abdominal aortic aneurysm,adenocarcinoma,adenofibroma,adenoma,adrenocortical carcinoma,anaplastic astrocytoma,angiosarcoma,aortic aneurysm,aspergillosis,autism spectrum disorder,bile duct cancer,breast cancer,breast carcinoma,carcinoma,carcinosarcoma,cardiomyopathy,cervical cancer,cholangiocarcinoma,chondrosarcoma,chordoma,chorioamnionitis,clear cell renal cell carcinoma,colon cancer,colorectal a…	1.282	BOTH
Endoplasmic reticulum aminopeptidase 2	ERAP2	ankylosing spondylitis,birdshot chorioretinopathy,cervical cancer,psoriasis,spondylitis	1.285
Pantothenate kinase 2, mitochondrial	PANK2	neurodegeneration with brain iron accumulation	1.287
Interleukin-1 receptor accessory protein	IL1RAP	acute monocytic leukemia,asthma,leukemia,monocytic leukemia,myelodysplastic syndrome,obesity,stomach carcinoma	1.29
CCHC-type zinc finger nucleic acid binding protein	CNBP	autosomal dominant disease,myotonic dystrophy type 1,myotonic dystrophy type 2	1.301
Alpha-2-antiplasmin	SERPINF2	acute lymphoblastic leukemia,acute pancreatitis,adenocarcinoma,alopecia,alopecia universalis,asthma,autism spectrum disorder,breast cancer,carcinoma,dementia,dental caries,diabetic macular edema,diabetic retinopathy,gastric adenocarcinoma,glomerulonephritis,hepatobiliary disease,invasive ductal carcinoma,leukemia,liver carcinoma,lung cancer,melanoma,nephrosclerosis,nephrotic syndrome,obstructive …	1.31
Fumarylacetoacetase	FAH	hypertension,liver disease,melanoma,portal hypertension,tyrosinemia,tyrosinemia type I	1.314
Early endosome antigen 1	EEA1	cutaneous lupus erythematosus,leukemia,lupus erythematosus,neuroblastoma,pancreatic cancer	1.315
Leukocyte elastase inhibitor	SERPINB1	amyloidosis,glucose intolerance,leukemia,melanoma,obesity,oral squamous cell carcinoma,periodontitis,prostate cancer,squamous cell carcinoma	1.315
Fetuin-B	FETUB	obesity,ovarian cancer	1.318
Oxysterol-binding protein 1	OSBP	liposarcoma	1.324
Bifunctional purine biosynthesis protein ATIC	ATIC	acute leukemia,arthritis,atherosclerosis,leukemia,lung cancer,lymphoma,rheumatoid arthritis	1.328
Transthyretin	TTR	adenocarcinoma,amyloidosis,amyotrophic lateral sclerosis,arthritis,atherosclerosis,autonomic neuropathy,autosomal dominant disease,breast cancer,carcinoma,cardiomyopathy,carpal tunnel syndrome,cataract,celiac disease,cerebral artery occlusion,cerebral palsy,cervical cancer,cholangiocarcinoma,chordoid glioma,choriocarcinoma,colon cancer,colon carcinoma,colorectal cancer,congestive heart failure,cy…	1.328	EDRN
Hypoxia up-regulated protein 1	HYOU1	adenocarcinoma,breast cancer,breast carcinoma,lung cancer,prostate cancer	1.332
Periplakin	PPL	adenocarcinoma,adenoma,carcinoma,cholestasis,colon cancer,colorectal cancer,dementia,diabetes insipidus,esophageal cancer,hypopituitarism,lymphoma,MALT lymphoma,paraplegia,prostate cancer,prostatitis,thrombosis,ureteral obstruction,vascular disease	1.333
Bifunctional phosphoribosylaminoimidazole carboxylase/phosphoribosylaminoimidazole succinocarboxamide synthetase	PAICS	adenocarcinoma,androgen insensitivity syndrome,breast cancer,colorectal cancer,complete androgen insensitivity syndrome,cryptorchidism,lung adenocarcinoma,lung cancer,melanoma,partial androgen insensitivity syndrome,prostate cancer	1.334
Plexin-D1	PLXND1	atherosclerosis,CHARGE syndrome,hepatocellular carcinoma	1.344
V-type proton ATPase subunit B, kidney isoform	ATP6V1B1	breast cancer,breast carcinoma,renal tubular acidosis	1.347
Complement C4-A	C4A	asthma,breast cancer,lung cancer,lymphoma,periodontitis,sarcoma,schizophrenia,thrombosis	1.352
Macrophage colony-stimulating factor 1 receptor	CSF1R	acute myeloid leukemia,adenocarcinoma,alexithymia,anaplastic large cell lymphoma,artery disease,arthritis,breast cancer,carcinoma,celiac disease,choriocarcinoma,chronic fatigue syndrome,chronic kidney disease,clear cell renal cell carcinoma,coronary artery disease,dental caries,endometrial adenocarcinoma,endometrial carcinoma,endosalpingiosis,fatty liver disease,fibromyalgia,glioblastoma,hepatiti…	1.352
Coagulation factor XII	F12	angioedema,autosomal dominant disease,breast cancer,carcinoma,eye disease,hereditary angioedema,keratoconus,pancreatic cancer	1.352
ATP-dependent RNA helicase A	DHX9	adenocarcinoma,breast cancer,lung adenocarcinoma,lung cancer,oral squamous cell carcinoma,oral submucous fibrosis,osteosarcoma,squamous cell carcinoma	1.361
AP-2 complex subunit alpha-2	AP2A2	asthma,breast cancer	1.362
Desmocollin-2	DSC2	breast cancer,colorectal cancer,lung cancer,melanoma,prostate cancer,squamous cell carcinoma	1.362	EDRN
Kell blood group glycoprotein	KEL	endometrial cancer	1.375
Microtubule-associated protein RP/EB family member 2	MAPRE2	breast cancer,colorectal cancer,lung carcinoma,pancreatic cancer,uveitis	1.376
Mast/stem cell growth factor receptor Kit	KIT	acute myeloid leukemia,adenocarcinoma,adenoid cystic carcinoma,angiomyolipoma,angiosarcoma,autosomal recessive disease,azoospermia,breast cancer,breast carcinoma,bronchiolitis,bronchiolitis obliterans,carcinoma,choriocarcinoma,chromophobe renal cell carcinoma,chronic eosinophilic leukemia,chronic kidney disease,chronic myelomonocytic leukemia,chronic neutrophilic leukemia,clear cell renal cell ca…	1.382	BOTH
Heterogeneous nuclear ribonucleoprotein Q	SYNCRIP	medulloblastoma	1.383
Tenascin-X	TNXB	adenocarcinoma,breast cancer,congenital adrenal hyperplasia,lung adenocarcinoma,malignant mesothelioma,sarcoma	1.386
Parkinson disease protein 7	PARK7	adenocarcinoma,breast cancer,infertility,lung adenocarcinoma,male infertility,melanoma,neuroblastoma,obesity,Parkinsonism,prostate cancer,uveal melanoma	1.393	EDRN
Collagen alpha-2(V) chain	COL5A2	atherosclerosis,bladder urothelial carcinoma,colon cancer,leukemia,lymphoma,neuroblastoma,nonspecific interstitial pneumonia,pneumonia	1.397
Aflatoxin B1 aldehyde reductase member 2	AKR7A2	melanoma,pancreatic cancer	1.4
Carboxypeptidase B2	CPB2	glioblastoma,thrombosis	1.404
NEDD8-conjugating enzyme Ubc12	UBE2M	hepatocellular carcinoma	1.405
Axin interactor, dorsalization-associated protein	AIDA	acute promyelocytic leukemia,breast cancer,leukemia	1.406
Argininosuccinate synthase	ASS1	acute myeloid leukemia,acute myocardial infarction,acute stress disorder,adenocarcinoma,alexithymia,alveolar soft part sarcoma,anemia,antisynthetase syndrome,arthritis,brain edema,breast cancer,carcinoma,citrullinemia,connective tissue disease,dementia,dermatomyositis,glioblastoma,hepatitis,hepatitis B,hepatocellular carcinoma,hypersplenism,inclusion body myositis,interstitial lung disease,ischem…	1.407
Complement component C9	C9	N/A	1.408	EDRN
Tropomyosin alpha-4 chain	TPM4	asbestosis,breast cancer,colon cancer,keratoacanthoma,lung cancer,ovarian cancer,squamous cell carcinoma	1.417
Fibroblast growth factor receptor 1	FGFR1	acute myeloid leukemia,adenocarcinoma,adenoma,adenosquamous carcinoma,ameloblastoma,anemia,angiosarcoma,arthritis,asthma,atopic dermatitis,atypical choroid plexus papilloma,atypical chronic myeloid leukemia,breast cancer,breast carcinoma,carcinoma,cervical cancer,cholangiocarcinoma,cholesteatoma,chondroma,chordoma,choroid plexus carcinoma,choroid plexus papilloma,chronic eosinophilic leukemia,chr…	1.419
Antithrombin-III	SERPINC1	asthma,breast cancer,liver cancer,ovarian cancer,prostate cancer,proteinuria	1.42
Neutrophil gelatinase-associated lipocalin	LCN2	abdominal aortic aneurysm,acute kidney failure,acute lymphoblastic leukemia,acute myeloid leukemia,acute myocardial infarction,acute pancreatitis,acute pyelonephritis,adenocarcinoma,adenoma,alcoholic hepatitis,alcoholic liver cirrhosis,anemia,ankylosing spondylitis,anxiety disorder,aortic aneurysm,appendicitis,artery disease,arthritis,asthma,atherosclerosis,atopic dermatitis,atrial fibrillation,a…	1.421	EDRN
Complement receptor type 2	CR2	acute myeloid leukemia,autoimmune disease,common variable immunodeficiency,leukemia,lymphoma,myeloid leukemia,osteonecrosis	1.426
Eukaryotic translation initiation factor 1A, X-chromosomal	EIF1AX	adenoma,follicular adenoma,melanoma,papillary carcinoma,uveal melanoma	1.426
Nardilysin	NRDC	arthritis,esophageal cancer,hepatitis,hepatitis C,hepatocellular carcinoma,myocardial infarction,osteoarthritis	1.427
Peripherin	PRPH	lung cancer	1.43	EDRN
Sulfhydryl oxidase 1	QSOX1	adenocarcinoma,breast cancer,breast carcinoma,carcinoma,glioblastoma,lung cancer,medulloblastoma,neuroblastoma,pancreatic adenocarcinoma,prostate cancer	1.43	EDRN
Ras-related protein Rab-8A	RAB8A	adenocarcinoma,anorexia nervosa,autism spectrum disorder,basal cell carcinoma,colitis,colorectal cancer,endometrial cancer,erythroleukemia,leukemia,lung cancer,lung carcinoma,mastitis,melanoma,osteoporosis,skin cancer	1.432
EH domain-containing protein 2	EHD2	breast cancer,hepatocellular carcinoma,squamous cell carcinoma	1.435
Coronin-1A	CORO1A	arthritis,rheumatoid arthritis	1.436
Tropomyosin alpha-1 chain	TPM1	arteriosclerosis,atherosclerosis,bladder urothelial carcinoma,carcinoma,cholangiocarcinoma,intrahepatic cholangiocarcinoma,lung cancer,osteosarcoma,ovarian cancer,prostate cancer	1.443
Complement factor H-related protein 1	CFHR1	adenocarcinoma,asthma,hepatocellular carcinoma,liver cirrhosis,lung adenocarcinoma,lymphoma,tuberculosis	1.447
Superoxide dismutase [Mn], mitochondrial	SOD2	abdominal aortic aneurysm,adenocarcinoma,anemia,aortic aneurysm,asthma,atherosclerosis,atrophic gastritis,breast cancer,carcinoma,cervical cancer,colitis,colon cancer,colon carcinoma,colorectal cancer,diabetic retinopathy,endometriosis,epilepsy,erythroleukemia,gastric ulcer,gastritis,head and neck cancer,hepatocellular carcinoma,hypertension,intellectual disability,kidney disease,leprosy,leukemia…	1.452
Heat shock 70 kDa protein 4	HSPA4	Bloom syndrome,colitis,hepatitis,hepatitis C,hepatocellular carcinoma,inflammatory bowel disease,lung cancer,ulcerative colitis	1.453
Pancreatic alpha-amylase	AMY2A	lung cancer	1.457	EDRN
DNA damage-binding protein 1	DDB1	adenocarcinoma,hepatocellular carcinoma,liver cancer,melanoma,ovarian cancer,pancreatic adenocarcinoma	1.463
4F2 cell-surface antigen heavy chain	SLC3A2	breast cancer,carcinoma,head and neck squamous cell carcinoma,schizophrenia,squamous cell carcinoma	1.463
Interleukin-6 receptor subunit beta	IL6ST	adenoma,breast cancer,colon cancer,hepatocellular carcinoma,lung cancer	1.469
MAM domain-containing protein 2	MAMDC2	breast cancer,breast carcinoma	1.481
ADAMTS-like protein 4	ADAMTSL4	carcinoma	1.482
Epidermal growth factor receptor	EGFR	acne,actinic keratosis,acute leukemia,acute myeloid leukemia,acute pancreatitis,acute promyelocytic leukemia,adenocarcinoma,adenocarcinoma in situ,adenoid cystic carcinoma,adenoma,adenosquamous carcinoma,adenosquamous lung carcinoma,adrenocortical carcinoma,alopecia,alpha thalassemia,ameloblastoma,anal carcinoma,anaplastic astrocytoma,anaplastic large cell lymphoma,angiosarcoma,asthma,ataxia tela…	1.482	BOTH
Large ribosomal subunit protein uL13	RPL13A	anaplastic astrocytoma,diffuse astrocytoma,glioblastoma,liver cancer	1.483
Nuclear receptor-binding protein	NRBP1	gout,prostate cancer	1.486
Reticulon-3	RTN3	obesity	1.488
Phospholysine phosphohistidine inorganic pyrophosphate phosphatase	LHPP	cervical cancer,glioblastoma,hepatocellular carcinoma,major depressive disorder,prostate cancer	1.492
Alpha-2-HS-glycoprotein	AHSG	adenocarcinoma,alcoholic liver cirrhosis,atherosclerosis,breast cancer,colitis,colorectal cancer,diabetes mellitus,gestational diabetes,glioblastoma,head and neck squamous cell carcinoma,hepatocellular carcinoma,inflammatory bowel disease,irritable bowel syndrome,liver cancer,liver cirrhosis,lung cancer,lung carcinoma,mild cognitive impairment,myelodysplastic syndrome,Name,obesity,ovarian cancer,…	1.493
Copine-3	CPNE3	acute myeloid leukemia,colorectal cancer,leukemia,myeloid leukemia	1.493
Cell surface glycoprotein MUC18	MCAM	adenocarcinoma,arthritis,asthma,breast cancer,carcinoma,clear cell renal cell carcinoma,colon cancer,colorectal carcinoma,encephalomyelitis,hepatitis,leukemia,lung cancer,lymph node disease,melanoma,multiple sclerosis,ovarian cancer,ovarian carcinoma,prostate adenocarcinoma,prostate cancer,prostate carcinoma,renal cell carcinoma,uveal melanoma	1.495	EDRN
Alpha-actinin-3	ACTN3	muscular dystrophy	1.502
Angiogenin	ANG	abdominal aortic aneurysm,acute myeloid leukemia,adenoma,amyotrophic lateral sclerosis,angiomyolipoma,anorexia nervosa,aortic aneurysm,artery disease,bladder carcinoma,breast cancer,carcinoma,cardiomyopathy,cervical cancer,colorectal adenoma,colorectal cancer,coronary artery disease,dementia,dilated cardiomyopathy,dry eye syndrome,frontotemporal dementia,head and neck squamous cell carcinoma,hear…	1.503	EDRN
Histone H3.3	H3-3A	alpha thalassemia,anaplastic astrocytoma,chondroblastoma,chondrosarcoma,colorectal cancer,diffuse astrocytoma,fibroma,glioblastoma,high grade glioma,lichen planus,mesenchymal chondrosarcoma,Name,oligodendroglioma,oral squamous cell carcinoma,osteoblastoma,osteosarcoma,ovarian cancer,sarcoma,squamous cell carcinoma,thalassemia	1.515
Histone H3.3	H3-3B	alpha thalassemia,anaplastic astrocytoma,chondroblastoma,chondrosarcoma,colorectal cancer,diffuse astrocytoma,fibroma,glioblastoma,high grade glioma,lichen planus,mesenchymal chondrosarcoma,Name,oligodendroglioma,oral squamous cell carcinoma,osteoblastoma,osteosarcoma,ovarian cancer,sarcoma,squamous cell carcinoma,thalassemia	1.515
Beta-2-glycoprotein 1	APOH	arthritis,lung cancer,rheumatoid arthritis,vascular disease	1.516
ICOS ligand	ICOSLG	acute myeloid leukemia,arthritis,asthma,atopic dermatitis,breast cancer,carcinoma,dermatitis,leukemia,lupus erythematosus,myelitis,myeloid leukemia,neuritis,optic neuritis,rheumatoid arthritis,sarcoidosis,systemic lupus erythematosus,transverse myelitis,uveitis	1.518
Albumin	ALB	acute myocardial infarction,adamantinoma,adenocarcinoma,amyloidosis,anemia,ankylosing spondylitis,artery disease,atrial fibrillation,carcinoma,cerebral palsy,chronic obstructive pulmonary disease,colitis,colon cancer,colorectal cancer,coronary artery disease,dementia,diabetes mellitus,eclampsia,endometrial cancer,esophageal cancer,fatty liver disease,fibrous dysplasia,filariasis,gastric adenocarc…	1.52
Immunoglobulin heavy variable 3-23	IGHV3-23	irritable bowel syndrome	1.521
Receptor-type tyrosine-protein phosphatase zeta	PTPRZ1	adenocarcinoma,colorectal cancer,glioblastoma,oligodendroglioma,ovarian cancer,squamous cell carcinoma	1.521
Ubiquitin-conjugating enzyme E2 L3	UBE2L3	hepatitis,hepatitis B,hepatocellular carcinoma,liver disease,lung cancer,thyroiditis	1.526
Apolipoprotein A-IV	APOA4	adenocarcinoma,dementia,fatty liver disease,gastric adenocarcinoma,kidney disease,leukemia,liver disease,lung cancer,obesity,urinary bladder cancer	1.527
Retinol-binding protein 4	RBP4	acute myocardial infarction,alcoholic liver cirrhosis,amyloidosis,ankylosing spondylitis,artery disease,arthritis,asthma,atherosclerosis,breast cancer,breast carcinoma,chronic kidney disease,colorectal cancer,coronary artery disease,dementia,Dent disease,diabetes mellitus,diabetic retinopathy,ehrlichiosis,essential hypertension,fatty liver disease,gestational diabetes,glucose intolerance,heart di…	1.527	EDRN
ADP/ATP translocase 2	SLC25A5	hepatocellular carcinoma,kidney cancer,prostate cancer	1.527
Interleukin-1 alpha	IL1A	artery disease,asthma,breast cancer,carcinoma,chronic lymphocytic leukemia,CLL/SLL,coronary artery disease,follicular lymphoma,hypertension,influenza,keratitis,keratoconus,leukemia,lung cancer,lung disease,lymphedema,lymphoma,melanoma,melioidosis,ovarian cancer,periodontal disease,periodontitis,psoriasis	1.531
2',3'-cyclic-nucleotide 3'-phosphodiesterase	CNP	acromesomelic dysplasia,acute pyelonephritis,artery disease,asthma,atherosclerosis,attention deficit hyperactivity disorder,azoospermia,chronic kidney disease,congestive heart failure,coronary artery disease,epilepsy,hepatitis,hepatitis C,hepatocellular carcinoma,hyperparathyroidism,hypertension,hyperthyroidism,hypothyroidism,ischemia,kidney disease,liver cirrhosis,liver disease,myocardial infarc…	1.532
Peptidyl-prolyl cis-trans isomerase NIMA-interacting 1	PIN1	adenocarcinoma,adenoid cystic carcinoma,adenoma,basal cell carcinoma,breast cancer,carcinoma,cervical cancer,dementia,esophageal cancer,head and neck squamous cell carcinoma,hepatocellular carcinoma,lung cancer,mild cognitive impairment,motor neuron disease,mucoepidermoid carcinoma,pancreatic cancer,pancreatic ductal adenocarcinoma,pleomorphic adenoma,progressive supranuclear palsy,squamous cell …	1.533
Small ribosomal subunit protein uS2	RPSA	acute leukemia,leukemia,lung cancer,pancreatic cancer	1.533	EDRN
Cadherin-10	CDH10	breast cancer,ovarian cancer,pancreatic cancer	1.534
Coactosin-like protein	COTL1	acute pancreatitis,adenocarcinoma,artery disease,arthritis,asthma,atherosclerosis,bacterial sepsis,breast cancer,cleft lip,cleft palate,colon adenocarcinoma,congenital heart disease,coronary artery disease,disseminated intravascular coagulation,heart disease,hypothyroidism,lichen planus,lung cancer,melanoma,metabolic acidosis,muscular atrophy,pancreatitis,peritonitis,pulmonary edema,purpura,rheum…	1.544
cAMP-dependent protein kinase catalytic subunit alpha	PRKACA	carcinoma,fibrolamellar carcinoma,hepatocellular carcinoma,liver cancer,melanoma	1.546
Immunoglobulin kappa constant	IGKC	adenocarcinoma,breast cancer,breast carcinoma,endometriosis,gastric adenocarcinoma,obesity,periodontitis	1.55
Nesprin-2	SYNE2	melanoma	1.55
Cytoplasmic FMR1-interacting protein 1	CYFIP1	autism spectrum disorder,breast cancer,intellectual disability,schizophrenia,sporadic breast cancer	1.551
CAD protein	CAD	abdominal aortic aneurysm,acute myocardial infarction,adenocarcinoma,adenoma,alcohol dependence,alcoholic cardiomyopathy,allergic asthma,Alzheimers disease,amyloidosis,anemia,antiphospholipid syndrome,aortic aneurysm,aortic atherosclerosis,aortic valve disease,aortic valve stenosis,arrhythmogenic right ventricular cardiomyopathy,arteriosclerosis,artery disease,arthritis,asthma,atherosclerosis,ato…	1.552
Zinc-alpha-2-glycoprotein	AZGP1	adenocarcinoma,appendicitis,artery disease,breast cancer,breast carcinoma,carcinoma,chronic kidney disease,colon cancer,colorectal cancer,coronary artery disease,diabetes mellitus,epilepsy,fatty liver disease,gastric adenocarcinoma,gestational diabetes,hepatocellular carcinoma,hyperandrogenism,hyperthyroidism,kidney disease,lipid metabolism disorder,lipodystrophy,liver disease,lung adenocarcinoma…	1.556	EDRN
Adiponectin	ADIPOQ	artery disease,atherosclerosis,breast cancer,cardia cancer,colorectal cancer,coronary artery disease,diabetes mellitus,endometrial cancer,fatty liver disease,gestational diabetes,heart disease,hyperglycemia,hypertension,liver disease,lung cancer,macular degeneration,melanoma,myocardial infarction,obesity,osteoarthritis,osteoporosis,pancreatic cancer,polycystic ovary syndrome,prostate cancer,prote…	1.557	EDRN
2'-deoxynucleoside 5'-phosphate N-hydrolase 1	DNPH1	leiomyoma	1.558
Myosin-9	MYH9	acute myeloid leukemia,chronic kidney disease,colorectal cancer,fibroma,focal segmental glomerulosclerosis,glomerulosclerosis,head and neck cancer,hypertension,kidney disease,leukemia,myeloid leukemia,nephritis,nephrotic syndrome,nonsyndromic deafness,ovarian cancer,proteinuria,sensorineural hearing loss,squamous cell carcinoma,tuberous sclerosis	1.559
Ras-related protein Rab-2A	RAB2A	breast cancer,oral squamous cell carcinoma,squamous cell carcinoma	1.559
Interleukin-1 receptor type 2	IL1R2	adenocarcinoma,ankylosing spondylitis,asthma,atherosclerosis,bacterial sepsis,breast cancer,cervical cancer,choriocarcinoma,colorectal cancer,diabetes mellitus,meningitis,prostate cancer,spondylitis,thrombophilia,thrombosis	1.561
Putative tenascin-XA	TNXA	congenital adrenal hyperplasia	1.562
Hepatocyte growth factor-regulated tyrosine kinase substrate	HGS	alcoholic hepatitis,alcoholic liver cirrhosis,anaplastic large cell lymphoma,anemia,asthma,breast cancer,carcinoma,cardiomyopathy,chronic kidney disease,colitis,congenital heart disease,dementia,diabetes mellitus,diabetic macular edema,diabetic retinopathy,diarrhea,glaucoma,heart disease,hepatic encephalopathy,hepatitis,hepatorenal syndrome,hypertension,ischemia,kidney disease,kidney failure,leuk…	1.563
Serine/threonine-protein phosphatase 2A catalytic subunit beta isoform	PPP2CB	pancreatic cancer,prostate cancer	1.564
Alpha-aminoadipic semialdehyde dehydrogenase	ALDH7A1	autosomal recessive disease,colorectal cancer,epilepsy,Fabry disease,glioblastoma,lung carcinoma,prostate cancer	1.566
Dihydropyrimidinase-related protein 3	DPYSL3	colorectal cancer,lung cancer,lung carcinoma,pancreatic cancer,prostate cancer	1.575	EDRN
Leukocyte immunoglobulin-like receptor subfamily B member 2	LILRB2	adenocarcinoma,adenoma,arthritis,asthma,breast cancer,colorectal cancer,hepatocellular carcinoma,liver cancer,lung adenocarcinoma,lung cancer,lung carcinoma,lupus erythematosus,melanoma,psoriatic arthritis,systemic lupus erythematosus	1.576
Plasma membrane calcium-transporting ATPase 2	ATP2B2	breast cancer	1.577
Plasma membrane calcium-transporting ATPase 3	ATP2B3	adenoma	1.577
Dihydropteridine reductase	QDPR	arrhythmogenic right ventricular cardiomyopathy,cardiomyopathy,dilated cardiomyopathy,hypertrophic cardiomyopathy,myasthenia gravis,thymoma	1.577
CTP synthase 2	CTPS2	osteosarcoma	1.582
Nucleoside diphosphate kinase B	NME2	breast cancer,lung cancer,melanoma	1.587	EDRN
cAMP-dependent protein kinase type II-alpha regulatory subunit	PRKAR2A	colorectal cancer	1.589
Keratin, type I cytoskeletal 20	KRT20	colorectal cancer	1.591
Alpha-1-acid glycoprotein 1	HEL-S-153w	adenocarcinoma,asthma,cholangiocarcinoma,esophageal carcinoma,laryngeal carcinoma,lung adenocarcinoma,lung cancer,lung squamous cell carcinoma,neuroblastoma,pancreatic cancer,squamous cell carcinoma	1.593
Exportin-1	XPO1	acute myeloid leukemia,adenocarcinoma,breast cancer,carcinoma,cholangiocarcinoma,colorectal cancer,leukemia,lung adenocarcinoma,lymphoma,melanoma,multiple myeloma,myeloid leukemia,neuroblastoma,osteosarcoma,ovarian cancer,pancreatic adenocarcinoma,pancreatic cancer,pancreatic ductal adenocarcinoma,peritoneal mesothelioma,plasma cell leukemia,prostate cancer,squamous cell carcinoma	1.597
Thimet oligopeptidase	THOP1	lung cancer,obesity	1.604
Fibroblast growth factor-binding protein 2	FGFBP2	asthma	1.606
Receptor-type tyrosine-protein phosphatase S	PTPRS	colitis,colorectal cancer,head and neck cancer,hepatocellular carcinoma,squamous cell carcinoma,ulcerative colitis	1.613	EDRN
Cartilage oligomeric matrix protein	COMP	adenocarcinoma,arthritis,arthropathy,atherosclerosis,breast cancer,breast disease,brucellosis,carcinoma,cardiomyopathy,carotid stenosis,colon cancer,colorectal cancer,coronary stenosis,diabetes mellitus,heart disease,hepatitis,hepatitis C,hepatocellular carcinoma,hyperglycemia,idiopathic pulmonary fibrosis,inflammatory bowel disease,liver cirrhosis,liver disease,lung adenocarcinoma,melanoma,multi…	1.614
Endothelial protein C receptor	PROCR	adenocarcinoma,atherosclerosis,breast cancer,carcinoma,cerebral malaria,colorectal cancer,ductal carcinoma in situ,hepatocellular carcinoma,invasive ductal carcinoma,lung adenocarcinoma,lung cancer,lung carcinoma,lupus erythematosus,lupus nephritis,malaria,nephritis,osteoarthritis,ovarian cancer,prostate cancer,psoriasis,systemic lupus erythematosus,thrombophilia,thrombosis	1.622
26S proteasome non-ATPase regulatory subunit 4	PSMD4	breast cancer,colorectal cancer,endometrial cancer,lung cancer,multiple myeloma,sarcoma	1.624
UTP--glucose-1-phosphate uridylyltransferase	UGP2	gallbladder cancer,pancreatic cancer,pancreatic ductal carcinoma	1.626
Pantetheinase	VNN1	acute asthma,adenocarcinoma,asthma,pancreatic ductal adenocarcinoma	1.627
Reversion-inducing cysteine-rich protein with Kazal motifs	RECK	adenoid cystic carcinoma,breast cancer,breast carcinoma,carcinoma,chordoma,colorectal cancer,glioblastoma,hepatoblastoma,hyperglycemia,kidney disease,leiomyoma,lung cancer,middle ear carcinoma,middle ear squamous cell carcinoma,multiple myeloma,nasopharyngitis,neuroblastoma,osteosarcoma,prostate cancer,prostate carcinoma,renal cell carcinoma,skull base chordoma,squamous cell carcinoma	1.637
Large ribosomal subunit protein eL30	RPL30	colon cancer	1.647
Serotransferrin	TF	N/A	1.649	EDRN
Insulin-like growth factor-binding protein 5	IGFBP5	anaplastic astrocytoma,bladder urothelial carcinoma,bone disease,breast cancer,carcinoma,diabetes mellitus,diffuse astrocytoma,fatty liver disease,hyperparathyroidism,idiopathic pulmonary fibrosis,liver disease,medulloblastoma,nonalcoholic fatty liver,nonalcoholic fatty liver disease,nonalcoholic steatohepatitis,ovarian cancer,ovarian serous carcinoma,pancreatic cancer,preeclampsia,prostate cance…	1.652	FDA
Hemopexin	HPX	arthritis,atherosclerosis,ischemia,liver cirrhosis,liver disease,mood disorder,ovarian cancer	1.655
Myocilin	MYOC	glaucoma,hypertension,myopia,Name,ocular hypertension	1.66
Regenerating islet-derived protein 3-alpha	REG3A	acromegaly,acute leukemia,acute myeloid leukemia,acute pancreatitis,adenocarcinoma,adenoma,alcoholic pancreatitis,arthritis,asthma,atherosclerosis,atrial fibrillation,autoimmune disease,azoospermia,bacterial pneumonia,bladder adenocarcinoma,breast cancer,bronchitis,carcinoma,celiac disease,cervical cancer,cholangiocarcinoma,chronic kidney disease,chronic myelomonocytic leukemia,colitis,collagen d…	1.661	EDRN
Serotransferrin	TF	N/A	1.666	EDRN
Exopolyphosphatase PRUNE1	PRUNE1	medulloblastoma,neuroblastoma	1.667
Leukocyte immunoglobulin-like receptor subfamily A member 3	LILRA3	ankylosing spondylitis,lupus erythematosus,lupus nephritis,lymphoma,multiple sclerosis,nephritis,spondylitis,systemic lupus erythematosus,thrombocytopenia	1.672
Testin	TES	atherosclerosis,breast cancer,dementia,diabetic retinopathy,ductal carcinoma in situ,endometriosis,glioblastoma,invasive ductal carcinoma,lung cancer,mild cognitive impairment,schizophrenia	1.678
Uromodulin	UMOD	arthritis,chronic kidney disease,cystic kidney disease,diabetes mellitus,Fabry disease,familial juvenile hyperuricemic nephropathy,glomerulonephritis,gout,hypertension,hyperuricemia,kidney disease,nephrolithiasis,preeclampsia,ureteral obstruction,urolithiasis	1.679
Anamorsin	CIAPIN1	carcinoma,clear cell renal cell carcinoma,colorectal cancer,liver cancer,lung cancer,ovarian carcinoma,renal cell carcinoma	1.686
Limbic system-associated membrane protein	LSAMP	acute myeloid leukemia,adenocarcinoma,bacterial meningitis,breast cancer,chronic obstructive pulmonary disease,Fabry disease,filariasis,hepatitis,hepatitis B,leishmaniasis,leukemia,lung cancer,lymphadenitis,malaria,meningitis,myeloid leukemia,pancreatic ductal adenocarcinoma,prostate cancer,schistosomiasis,scrub typhus,strongyloidiasis,tuberculosis,typhus	1.691
Ankyrin-2	ANK2	N/A	1.696
ATP-dependent RNA helicase DDX1	DDX1	ataxia telangiectasia,breast cancer,colorectal cancer,neuroblastoma,ovarian cancer,retinoblastoma	1.698
Myosin regulatory light polypeptide 9	MYL9	colon cancer,endometriosis,head and neck squamous cell carcinoma,lung cancer,prostate cancer,pulmonary fibrosis,squamous cell carcinoma	1.701
Platelet-derived growth factor receptor beta	PDGFRB	acute lymphoblastic leukemia,acute myeloid leukemia,atypical chronic myeloid leukemia,basal ganglia calcification,breast cancer,carcinoma,chordoma,choroid plexus carcinoma,chronic eosinophilic leukemia,chronic myeloid leukemia,chronic myelomonocytic leukemia,chronic neutrophilic leukemia,cleft palate,colon cancer,colorectal cancer,colorectal carcinoma,endometrial cancer,esophageal cancer,fibrous …	1.702
Cysteine--tRNA ligase, cytoplasmic	CARS1	acute pancreatitis,autism spectrum disorder,breast cancer,colon cancer,encephalomyelitis,multiple sclerosis,pancreatitis,prostate cancer	1.708
Serine protease 1	PRSS1	adenocarcinoma,autoimmune pancreatitis,constipation,cystic fibrosis,ileus,melanoma,microphthalmia,ovarian cancer,pancreatic adenocarcinoma,pancreatic cancer,pancreatic ductal adenocarcinoma,pancreatitis	1.709
S-methyl-5'-thioadenosine phosphorylase	MTAP	acute pancreatitis,adenocarcinoma,amyotrophic lateral sclerosis,atherosclerosis,biliary tract cancer,breast cancer,carcinoma,cerebellar ataxia,chordoma,glioblastoma,head and neck cancer,hepatocellular carcinoma,lateral sclerosis,lung adenocarcinoma,lung cancer,malignant mesothelioma,malignant pleural mesothelioma,melanoma,multiple system atrophy,oligodendroglioma,olivopontocerebellar atrophy,oste…	1.71
Nicotinamide phosphoribosyltransferase	NAMPT	adenocarcinoma,adenoma,artery disease,arthritis,asthma,atherosclerosis,basal cell carcinoma,brain cancer,breast cancer,breast cyst,cardiomyopathy,cervical cancer,colorectal cancer,coronary artery disease,diabetes mellitus,dilated cardiomyopathy,esophageal cancer,fatty liver disease,glioblastoma,hypertension,invasive ductal carcinoma,liver disease,lung cancer,lung disease,malignant astrocytoma,mel…	1.711
Leucine-rich alpha-2-glycoprotein	LRG1	adenocarcinoma,allergic rhinitis,ankylosing spondylitis,appendicitis,artery disease,arthritis,asthma,atherosclerosis,atrial fibrillation,breast cancer,carcinoma,cerebral artery occlusion,cerebral infarction,cervical cancer,cholangiocarcinoma,colitis,colon cancer,colorectal cancer,coronary artery disease,dermatomyositis,diabetes mellitus,diabetic retinopathy,esophageal cancer,glioblastoma,hepatoce…	1.714	EDRN
Xaa-Pro dipeptidase	PEPD	carcinoma,dementia,diabetic retinopathy,kidney disease,proliferative diabetic retinopathy,pulmonary tuberculosis,tuberculosis	1.717
Ribonuclease inhibitor	RNH1	breast cancer,cholangitis,diabetes mellitus,myocardial infarction,thrombosis,type 2 diabetes mellitus	1.719
Keratin, type II cytoskeletal 1	KRT1	asthma,atherosclerosis,breast cancer,carcinoma,melanoma,myocardial infarction	1.733
Mimecan	OGN	adenocarcinoma,adenoma,colon cancer,colorectal adenoma,colorectal cancer,cystadenocarcinoma,diabetes mellitus,glomerulonephritis,laryngeal carcinoma,lung adenocarcinoma,meningioma,obesity,osteoarthritis,osteoporosis,ovarian carcinoma,papillary cystadenocarcinoma,posttraumatic stress disorder,prostate cancer,type 2 diabetes mellitus	1.734
Fibulin-1	FBLN1	artery disease,asbestosis,atherosclerosis,cervical cancer,colorectal cancer,coronary artery disease,leukemia,liver disease,malignant mesothelioma,melanoma,prostate cancer	1.737	EDRN
Calcium/calmodulin-dependent protein kinase type II subunit beta	CAMK2B	breast cancer	1.738
S-formylglutathione hydrolase	ESD	adenocarcinoma,adenoma,atrophic gastritis,breast cancer,carcinoma,endometriosis,esophageal cancer,gastritis,hypertension,melanoma,pulmonary embolism,retinoblastoma,squamous cell carcinoma,thrombosis,tubular adenocarcinoma	1.745
Keratin, type II cytoskeletal 4	KRT4	cervical cancer,ovarian cancer,squamous cell carcinoma	1.751
Small ribosomal subunit protein eS27	RPS27	arthritis,breast cancer,colon cancer,glioblastoma,melanoma,mucopolysaccharidosis,rheumatoid arthritis,Scheie syndrome	1.757
Probable ATP-dependent RNA helicase DDX6	DDX6	amyloidosis,lung cancer,lymphoma	1.764
Proteasome subunit alpha type-5	PSMA5	kidney cancer,prostate cancer	1.775
Complement component C1q receptor	CD93	acute asthma,acute myocardial infarction,allergic asthma,artery disease,arthritis,asthma,colorectal cancer,coronary artery disease,heart disease,leukemia,measles,multiple myeloma,myocardial infarction,peritonitis	1.779
Proteasome subunit alpha type-7	PSMA7	adenocarcinoma,colorectal cancer,hyperglycemia,leukemia,liver disease,lung adenocarcinoma,multiple sclerosis,muscular dystrophy,neutropenia,obesity,pertussis,prostate cancer	1.779
A-kinase anchor protein 9	AKAP9	colorectal cancer,melanoma	1.78
Proteasome subunit beta type-4	PSMB4	breast cancer,prostate cancer	1.787
Glycerol-3-phosphate phosphatase	PGP	acute lymphoblastic leukemia,acute myeloid leukemia,breast cancer,bronchiolitis,bronchiolitis obliterans,chronic myeloid leukemia,chronic obstructive pulmonary disease,colitis,cystic fibrosis,diabetes mellitus,endometriosis,fibrous histiocytoma,hidradenitis,hidradenitis suppurativa,histiocytoma,hypertension,inflammatory bowel disease,leprosy,leukemia,lung cancer,lung disease,lymphoma,malignant fi…	1.788
Protein kinase C-binding protein NELL2	NELL2	bladder urothelial carcinoma,breast cancer,carcinoma,cervical cancer,colon cancer,colorectal cancer,epilepsy,lung cancer,lymphedema,melanoma,multiple myeloma,osteosarcoma,pancreatic cancer,prostate cancer,renal cell carcinoma,squamous cell carcinoma	1.79
Rho GDP-dissociation inhibitor 2	ARHGDIB	breast cancer,lung cancer,lupus erythematosus,lupus nephritis,nephritis,renal cell carcinoma,systemic lupus erythematosus	1.795
Thrombospondin-4	THBS4	atherosclerosis,carcinoma,cervical cancer,colorectal cancer,diabetes mellitus,gallbladder cancer,hepatocellular carcinoma,myocardial infarction,osteoarthritis,peritonitis,type 2 diabetes mellitus	1.814
EH domain-containing protein 1	EHD1	lung cancer,myopathy,ovarian cancer	1.818
Serine/threonine-protein kinase PAK 1	PAK1	adenocarcinoma,breast cancer,carcinoma,cervical cancer,colitis,colorectal cancer,hepatocellular carcinoma,inflammatory bowel disease,lung adenocarcinoma,lung cancer,melanoma,osteosarcoma,ovarian cancer,pancreatic adenocarcinoma,pancreatic cancer,renal cell carcinoma,schizophrenia,uveal melanoma	1.821
Cyclin-dependent kinase 2	CDK2	adenocarcinoma,atherosclerosis,breast cancer,carcinoma,cervical cancer,cholangiocarcinoma,chorioamnionitis,colon cancer,endometrial cancer,glioblastoma,hepatocellular carcinoma,leukemia,liver cancer,lung adenocarcinoma,lung cancer,lymphoma,medulloblastoma,melanoma,neuroblastoma,oral squamous cell carcinoma,osteosarcoma,pancreatic cancer,pancreatic ductal adenocarcinoma,prostate cancer,prostate ca…	1.823
Nascent polypeptide-associated complex subunit alpha, muscle-specific form	NACA	macular degeneration,pancreatitis	1.826	EDRN
Leukocyte immunoglobulin-like receptor subfamily B member 5	LILRB5	myopathy	1.831
CD109 antigen	CD109	adenocarcinoma,breast cancer,epithelioid sarcoma,gallbladder cancer,glioblastoma,head and neck squamous cell carcinoma,hepatocellular carcinoma,leukemia,lung adenocarcinoma,lung cancer,lung carcinoma,lung squamous cell carcinoma,lymphoma,medulloblastoma,pancreatic adenocarcinoma,pancreatic cancer,pancreatic carcinoma,pilocytic astrocytoma,sarcoma,squamous cell carcinoma	1.832
S-adenosylmethionine synthase isoform type-2	MAT2A	breast cancer,hepatitis,hepatocellular carcinoma,liver cancer	1.832
WD repeat-containing protein 1	WDR1	breast cancer,carcinoma,glioblastoma,gout,lung cancer	1.833
Proteasome subunit alpha type-6	PSMA6	artery disease,coronary artery disease,kidney cancer,myocardial infarction	1.838
Lactoylglutathione lyase	GLO1	artery disease,atherosclerosis,breast cancer,carotid artery disease,colon cancer,glioblastoma,osteoporosis,prostate cancer,schizophrenia	1.84	EDRN
Tyrosine-protein phosphatase non-receptor type 6	PTPN6	acute intermittent porphyria,acute porphyria,adenocarcinoma,breast cancer,cellulitis,cerebral palsy,diarrhea,endometrial carcinoma,esophageal cancer,gingivitis,hepatitis,hepatitis B,hepatitis C,hereditary coproporphyria,hydrocephalus,influenza,leukemia,lymphoma,neuroblastoma,oligodendroglioma,ovarian cancer,periodontitis,porphyria,porphyria cutanea tarda,renal fibrosis,schizophrenia,squamous cell…	1.847
Putative protein-lysine deacylase ABHD14B	ABHD14B	colorectal cancer,inflammatory bowel disease	1.848
Superoxide dismutase [Cu-Zn]	SOD1	adenoma,amyotrophic lateral sclerosis,artery disease,atherosclerosis,atrophic gastritis,breast cancer,colitis,colorectal cancer,coronary artery disease,cutaneous leishmaniasis,dementia,diabetes mellitus,diabetic retinopathy,Down syndrome,Duchenne muscular dystrophy,endometriosis,epilepsy,gastric ulcer,gastritis,hepatitis,herpes simplex,hydronephrosis,hypertension,hypospadias,ischemia,keratoconus,…	1.851	EDRN
Filamin-C	FLNC	atrophic gastritis,cardiomyopathy,dilated cardiomyopathy,esophageal cancer,gallbladder cancer,gastritis,hypertension,myofibrillar myopathy,myopathy,prostate cancer,squamous cell carcinoma	1.858	EDRN
Sodium/potassium-transporting ATPase subunit alpha-3	ATP1A3	alternating hemiplegia of childhood,cerebellar ataxia,dystonia,epilepsy,hemiplegia,optic atrophy,Parkinsonism,schizophrenia,sensorineural hearing loss	1.861
Gamma-enolase	ENO2	acute lymphoblastic leukemia,adenocarcinoma,breast cancer,cervical cancer,colon cancer,esophageal cancer,glioblastoma,kidney cancer,leukemia,lung cancer,melanoma,pancreatic cancer,pancreatic ductal adenocarcinoma,sarcoma	1.864	EDRN
Glutamine--tRNA ligase	QARS1	breast cancer	1.864
Adenine phosphoribosyltransferase	APRT	chronic kidney disease,colon cancer,inherited metabolic disorder,kidney disease,nephrolithiasis	1.866
Lysozyme C	LYZ	colitis,colorectal cancer,inflammatory bowel disease,lymphoma,sarcoidosis,ulcerative colitis	1.866
Adenylyl cyclase-associated protein 1	CAP1	acute myocardial infarction,acute pyelonephritis,adenocarcinoma,adenoma,adult respiratory distress syndrome,appendicitis,artery disease,arthritis,aspergillosis,aspiration pneumonia,asthma,atherosclerosis,atopic dermatitis,bacterial meningitis,bacterial pneumonia,bladder carcinoma,bone disease,breast adenocarcinoma,breast cancer,breast carcinoma,bronchiectasis,bronchitis,bronchopneumonia,carcinoma…	1.872
Ribonuclease 4	RNASE4	carcinoma	1.895
Plasma alpha-L-fucosidase	FUCA2	head and neck squamous cell carcinoma,schizophrenia,squamous cell carcinoma	1.896
Kallikrein-10	KLK10	adenocarcinoma,adenoid cystic carcinoma,adenoma,bladder carcinoma,breast cancer,carcinoma,cervical cancer,chromophobe renal cell carcinoma,clear cell renal cell carcinoma,colon adenocarcinoma,colon cancer,colorectal cancer,ductal carcinoma in situ,esophageal carcinoma,gastroesophageal junction adenocarcinoma,hepatocellular carcinoma,kidney disease,lung cancer,mucoepidermoid carcinoma,Name,ovarian…	1.897
Zymogen granule protein 16 homolog B	ZG16B	breast cancer	1.898
Complement decay-accelerating factor	CD55	adenocarcinoma,adenoma,anemia,arthritis,axonal neuropathy,breast cancer,carcinoma,cervical cancer,cholangiocarcinoma,chronic kidney disease,colitis,colon adenocarcinoma,colon cancer,colonic disease,colorectal cancer,colorectal carcinoma,demyelinating polyneuropathy,diarrhea,endometriosis,gallbladder carcinoma,gastritis,glomerulosclerosis,hemoglobinuria,inflammatory bowel disease,intestinal diseas…	1.903
E3 ubiquitin-protein ligase TRIM58	TRIM58	clear cell renal cell carcinoma,colorectal cancer,lung cancer,lung carcinoma,lung squamous cell carcinoma,osteosarcoma,pancreatic cancer,renal cell carcinoma,squamous cell carcinoma	1.904
Endonuclease domain-containing 1 protein	ENDOD1	prostate cancer	1.908
Alpha-N-acetylglucosaminidase	NAGLU	lysosomal storage disease,mucopolysaccharidosis,mucopolysaccharidosis type IIIB	1.908
Inositol monophosphatase 1	IMPA1	anemia,hemolytic anemia,intellectual disability,thrombocytopenia	1.931
Calpain-1 catalytic subunit	CAPN1	adenocarcinoma,lung adenocarcinoma,melanoma	1.933	EDRN
Tyrosine-protein phosphatase non-receptor type 11	PTPN11	acute myeloid leukemia,adenocarcinoma,atrophic gastritis,cardiomyopathy,colitis,colon cancer,colorectal carcinoma,diffuse astrocytoma,gastritis,glioblastoma,hepatocellular carcinoma,hypertrophic cardiomyopathy,hypothyroidism,inflammatory bowel disease,juvenile myelomonocytic leukemia,leukemia,melanoma,metachondromatosis,monocytic leukemia,myeloid leukemia,neurofibromatosis,Noonan syndrome,pleomor…	1.94	EDRN
Lipopolysaccharide-responsive and beige-like anchor protein	LRBA	atherosclerosis,autoimmune lymphoproliferative syndrome,breast cancer,common variable immunodeficiency,hyperglycemia,lymphoproliferative syndrome,melanoma,monogenic disease,obesity,ovarian cancer,panniculitis,pneumoconiosis	1.951
Src substrate cortactin	CTTN	adenocarcinoma,breast cancer,carcinoma,colorectal cancer,ethmoid sinus adenocarcinoma,head and neck cancer,head and neck squamous cell carcinoma,liver cancer,melanoma,oral squamous cell carcinoma,osteosarcoma,prostate cancer,retinoblastoma,squamous cell carcinoma	1.953
Beta-1,4-galactosyltransferase 1	B4GALT1	clear cell renal cell carcinoma,colorectal cancer,cystadenoma,leukemia,renal cell carcinoma,testicular cancer	1.955
Heat shock cognate 71 kDa protein	HSPA8	atrial fibrillation,breast cancer,clear cell renal cell carcinoma,endometrial cancer,endometrial carcinoma,head and neck cancer,ischemia,leukemia,myocardial infarction,renal cell carcinoma	1.958
Semaphorin-7A	SEMA7A	adenocarcinoma,breast cancer,lung adenocarcinoma,oral squamous cell carcinoma,pulmonary fibrosis,squamous cell carcinoma	1.958
Peptidyl-glycine alpha-amidating monooxygenase	PAM	anaplastic astrocytoma,anemia,ankylosing spondylitis,asthma,autosomal recessive disease,breast cancer,epilepsy,female breast cancer,glioblastoma,liver cancer,lung cancer,lung disease,malaria,medulloblastoma,melanoma,meningitis,meningoencephalitis,myofibrillar myopathy,myopathy,neuroblastoma,pancreatic cancer,papilloma,primary amebic meningoencephalitis,prostate cancer,pulmonary alveolar microlith…	1.961
Protein disulfide-isomerase A3	PDIA3	arthritis,carcinoma,endometrial cancer,gallbladder carcinoma,hepatitis,lung cancer,ovarian cancer,prostate cancer,pterygium,rheumatoid arthritis	1.966
Immunoglobulin kappa variable 1-5	IGKV1-5	epilepsy	1.968
Bifunctional coenzyme A synthase	COASY	anemia,axonal neuropathy,dementia,dystonia,mild cognitive impairment,neuropathy,vascular dementia	1.985
Protein FosB	FOSB	angiosarcoma,carcinoma,chondroblastoma,chondrosarcoma,epithelioid sarcoma,fasciitis,fibroma,melanoma,mesenchymal chondrosarcoma,osteoblastoma,osteosarcoma,pancreatic cancer,proliferative fasciitis,sarcoma,schizophrenia	1.993
